# Supplementary material for: Molecular epidemiology and emergence of sequence type 25 hypervirulent Klebsiella pneumoniae in pigs in the Netherlands (2013–2020): a global comparative analysis with human and pig isolates
Source: Microb Genom. 2025 Apr 23;11(4):001388. doi: 10.1099/mgen.0.001388 (PMC12018708; doi:10.1099/mgen.0.001388)
Supplement: Uncited Supplementary Material 2. [file mgen-11-01388-s002.xls]

## Sheet: Supplementary_Table1
TableS1: The summary of genomic characteristivs of global ST25 isolates from different hosts and different countries; yellow highlight indicates the isolates from this study
This supplementary material is hosted by Microbial Genomics as supporting information alongside the article "Molecular epidemiology and emergence of sequence type 25 (ST25) hypervirulent Klebsiella pneumonia in Dutch pigs (2013-2022): a global comparative analysis with human and pig isolates", on behalf of the authors, who remain responsible for the accuracy and appropriateness of the content.
NAME	DATE	COUNTRY	CITY/REGION	COLLECTION DATE	ISOLATION SOURCE	HOST	HOST STATUS	LATITUDE	LONGITUDE	Virulence Score	AEROBACTIN (AbST)	COLIBACTIN (CbST)	SALMOCHELIN (SmST)	YERSINIABACTIN (YbST)	aac(3)-IIa	aac(3)-IId	aac(3)-IV	aac(6')-Ib'	aac(6')-Ib-cr	aac(6')-Ib4	aac(6')-Il	aadA	aadA1	aadA11	aadA16	aadA2	aadA22	aadA5	aadA8	ant(2'')-Ia	aph(3')-IIa	aph(3')-Ia	aph(4)-Ia	aph3-Ia	armA	rmtB	rmtC	sat-2	strA	strB	IMP-1	KPC-2	KPC-3	NDM-1	NDM-4	NDM-5	OXA-181	OXA-232	OXA-48
573.323	2013	Malaysia	Malaysia	2013-09	rectal swab	Porcine				3	iuc 3	0	0	0	0	0	0	0	0	0	0	1	0	0	0	1	0	0	0	0	0	0	0	1	0	0	0	0	1	1	0	0	0	0	0	0	0	0	0
573.51	2021	China		2021	fresh feces	Porcine				3	iuc 3	0	0	0	0	0	0	0	0	0	0	0	0	0	0	0	1	0	0	0	0	0	0	0	0	0	0	0	1	1	0	0	0	0	0	0	0	0	0
573.51	2021	China		2021	fresh feces	Porcine				3	iuc 3	0	0	0	0	1	0	0	1	0	0	0	0	0	1	1	0	0	0	0	0	0	0	0	0	1	0	0	1	1	0	0	0	0	0	0	0	0	0
72407.1	2011	United Kingdom	England	2011-09		Porcine				1	no iuc	0	iro 3	ybt 2; ICEKp1 (323)	0	0	0	0	0	0	0	0	0	0	0	0	0	0	0	0	0	0	0	0	0	0	0	0	0	0	0	0	0	0	0	0	0	0	0
18S04225-1	2015	Netherlands	Venray		Brain	Porcine	diseased	51.5256	ý5.9736992	3	iuc 1	0	iro 1	0	0	0	0	0	0	0	0	0	0	0	0	0	0	0	0	0	0	0	0	0	0	0	0	0	0	0	0	0	0	0	0	0	0	0	0
18S04226-1	2017	Netherlands	Venray		Brain	Porcine	diseased	51.5256	ý5.9736992	4	iuc 3	0	iro 3	ybt 2; ICEKp1 (truncated) (324-3LV)	0	0	0	0	0	0	0	0	0	0	0	0	0	0	0	0	0	0	0	0	0	0	0	0	0	0	0	0	0	0	0	0	0	0	0
18S04227-1	2017	Netherlands	Venray		Spleen	Porcine	diseased	51.5256	ý5.9736992	4	iuc 3	0	iro 3	ybt 2; ICEKp1 (truncated) (324-3LV)	0	0	0	0	0	0	0	0	0	0	0	0	0	0	0	0	0	0	0	0	0	0	0	0	0	0	0	0	0	0	0	0	0	0	0
18S04229-1	2017	Netherlands	Venray		Spleen	Porcine	diseased	51.5256	ý5.9736992	4	iuc 3	0	iro 3	ybt 2; ICEKp1 (324-2LV)	0	0	0	0	0	0	0	0	0	0	0	0	0	0	0	0	0	0	0	0	0	0	0	0	0	0	0	0	0	0	0	0	0	0	0
18S04230-1	2015	Netherlands	Venray		Brain	Porcine	diseased	51.5256	ý5.9736992	3	iuc 1	0	iro 1	0	0	0	0	0	0	0	0	0	0	0	0	0	0	0	0	0	0	0	0	0	0	0	0	0	0	0	0	0	0	0	0	0	0	0	0
18S04231-1	2017	Netherlands	Venray		Brain	Porcine	diseased	51.5256	ý5.9736992	4	iuc 3	0	iro 3	ybt 2; ICEKp1 (truncated) (324-2LV)	0	0	0	0	0	0	0	1	0	0	0	0	0	0	0	0	0	1	0	0	0	0	0	0	1	1	0	0	0	0	0	0	0	0	0
18S04232-1	2015	Netherlands	Venray		Brain	Porcine	diseased	51.5256	ý5.9736992	3	iuc 1	0	iro 1	0	0	0	0	0	0	0	0	0	0	0	0	0	0	0	0	0	0	0	0	0	0	0	0	0	0	0	0	0	0	0	0	0	0	0	0
22S00273-1	2015	Netherlands	Venray		Spleen	Porcine	diseased	51.5256	ý5.9736992	3	iuc 1	0	iro 1	0	0	0	0	0	0	0	0	0	0	0	0	0	0	0	0	0	0	0	0	0	0	0	0	0	0	0	0	0	0	0	0	0	0	0	0
22S00275-1	2015	Netherlands	Venray		Brain	Porcine	diseased	51.5256	ý5.9736992	3	iuc 1	0	iro 1	0	0	0	0	0	0	0	0	0	0	0	0	0	0	0	0	0	0	0	0	0	0	0	0	0	0	0	0	0	0	0	0	0	0	0	0
22S00276-1	2015	Netherlands	Venray		Spleen	Porcine	diseased	51.5256	ý5.9736992	3	iuc 1	0	iro 1	0	0	0	0	0	0	0	0	0	0	0	0	0	0	0	0	0	0	0	0	0	0	0	0	0	0	0	0	0	0	0	0	0	0	0	0
22S00278-1	2020	Netherlands	Helmond/Deurne		Brain	Porcine	diseased	51.4792547ý	5.65701	4	iuc 3	0	iro 3	ybt 2; ICEKp1 (truncated) (324-2LV)	0	0	0	0	0	0	0	0	0	0	0	0	0	0	0	0	0	0	0	0	0	0	0	0	0	0	0	0	0	0	0	0	0	0	0
22S00279-1	2018	Netherlands	Helmond/Deurne		Spleen	Porcine	diseased	51.4792547ý	5.65701	4	iuc 3	0	iro 3	ybt 2; ICEKp1 (truncated) (324-2LV)	0	0	0	0	0	0	0	0	0	0	0	0	0	0	0	0	0	0	0	0	0	0	0	0	0	0	0	0	0	0	0	0	0	0	0
22S00280-1	2018	Netherlands	Helmond/Deurne		Brain	Porcine	diseased	51.4792547ý	5.65701	4	iuc 3	0	iro 3	ybt 2; ICEKp1 (truncated) (324-2LV)	0	0	0	0	0	0	0	0	0	0	0	0	0	0	0	0	0	0	0	0	0	0	0	0	0	0	0	0	0	0	0	0	0	0	0
22S00281-1	2018	Netherlands	Helmond/Deurne		Brain	Porcine	diseased	51.4792547ý	5.65701	4	iuc 3	0	iro 3	ybt 2; ICEKp1 (truncated) (324-2LV)	0	0	0	0	0	0	0	0	0	1	0	0	0	0	0	0	0	0	0	0	0	0	0	0	0	0	0	0	0	0	0	0	0	0	0
22S00283-1	2018	Netherlands	Veldhoven/Valkenswaard		Leg	Porcine	diseased	51.3555	5.45333	4	iuc 3	0	iro 3	ybt 2; ICEKp1 (truncated) (324-3LV)	0	0	0	0	0	0	0	0	1	0	0	0	0	0	0	0	0	0	0	0	0	0	0	0	0	1	0	0	0	0	0	0	0	0	0
22S00284-1	2020	Netherlands	Helmond/Deurne		Intestine	Porcine	diseased	51.4792547ý	5.65701	4	iuc 3	0	iro 3	ybt 2; ICEKp1 (truncated) (324-2LV)	0	0	0	0	0	0	0	0	0	0	0	0	0	1	0	0	0	0	0	0	0	0	0	0	0	1	0	0	0	0	0	0	0	0	0
22S00285-1	2018	Netherlands	Helmond/Deurne		Liver	Porcine	diseased	51.4792547ý	5.65701	4	iuc 3	0	iro 3	ybt 2; ICEKp1 (truncated) (324-2LV)	0	0	0	0	0	0	0	0	0	0	0	0	0	0	0	0	0	0	0	0	0	0	0	0	0	0	0	0	0	0	0	0	0	0	0
22S00286-1	2020	Netherlands	Helmond/Deurne		Abdomen	Porcine	diseased	51.4792547ý	5.65701	4	iuc 3	0	iro 3	ybt 2; ICEKp1 (truncated) (324-2LV)	0	0	0	0	0	0	0	0	0	0	0	0	0	1	0	0	0	0	0	0	0	0	0	0	0	1	0	0	0	0	0	0	0	0	0
22S00287-1	2020	Netherlands	Helmond/Deurne		Brain	Porcine	diseased	51.4792547ý	5.65701	4	iuc 3	0	iro 3	ybt 2; ICEKp1 (truncated) (324-2LV)	0	0	0	0	0	0	0	0	0	0	0	0	0	0	0	0	0	0	0	0	0	0	0	0	0	0	0	0	0	0	0	0	0	0	0
22S00288-1	2020	Netherlands	Helmond/Deurne		Abdomen	Porcine	diseased	51.4792547ý	5.65701	4	iuc 3	0	iro 3	ybt 2; ICEKp1 (truncated) (324-2LV)	0	0	0	0	0	0	0	0	0	0	0	0	0	1	0	0	0	0	0	0	0	0	0	0	0	1	0	0	0	0	0	0	0	0	0
22S00289-1	2018	Netherlands	Veldhoven/Valkenswaard		Spleen	Porcine	diseased	51.3555	5.45333	4	iuc 3	0	iro 3	ybt 2; ICEKp1 (truncated) (324-3LV)	0	0	0	0	0	0	0	0	1	0	0	0	0	0	0	0	0	0	0	0	0	0	0	0	1	1	0	0	0	0	0	0	0	0	0
22S00290-1	2018	Netherlands	Veldhoven/Valkenswaard		Spleen	Porcine	diseased	51.3555	5.45333	4	iuc 3	0	iro 3	ybt 2; ICEKp1 (truncated) (324-3LV)	0	0	0	0	0	0	0	0	0	0	0	0	0	0	0	0	0	0	0	0	0	0	0	0	1	1	0	0	0	0	0	0	0	0	0
22S00291-1	2019	Netherlands	Tilburg/Waalwijk			Porcine	diseased	51.6879	5.05748	4	iuc 3	0	iro 3	ybt 2; ICEKp1 (truncated) (324-2LV)	0	0	0	0	0	0	0	0	0	0	0	0	0	0	0	0	0	0	0	0	0	0	0	0	0	0	0	0	0	0	0	0	0	0	0
22S00293-1	2020	Netherlands	Helmond/Deurne		Brain	Porcine	diseased	51.4792547ý	5.65701	4	iuc 3	0	iro 3	ybt 2; ICEKp1 (truncated) (324-2LV)	0	0	0	0	0	0	0	0	0	0	0	0	0	0	0	0	0	0	0	0	0	0	0	0	0	0	0	0	0	0	0	0	0	0	0
22S00295-1	2018	Netherlands	Veldhoven/Valkenswaard		Spleen	Porcine	diseased	51.3555	5.45333	4	iuc 3	0	iro 3	ybt 2; ICEKp1 (truncated) (324-3LV)	0	0	0	0	0	0	0	0	1	0	0	0	0	0	0	0	0	0	0	0	0	0	0	0	1	1	0	0	0	0	0	0	0	0	0
22S00296-1	2018	Netherlands	Veldhoven/Valkenswaard		Spleen	Porcine	diseased	51.3555	5.45333	4	iuc 3	0	iro 3	ybt 2; ICEKp1 (truncated) (324-3LV)	0	0	0	0	0	0	0	0	1	0	0	0	0	0	0	0	0	0	0	0	0	0	0	0	0	1	0	0	0	0	0	0	0	0	0
22S00297-1	2020	Netherlands	Helmond/Deurne		Intestine	Porcine	diseased	51.4792547ý	5.65701	4	iuc 3	0	iro 3	ybt 2; ICEKp1 (truncated) (324-2LV)	0	0	0	0	0	0	0	0	0	0	0	0	0	1	0	0	0	0	0	0	0	0	0	0	0	1	0	0	0	0	0	0	0	0	0
22S00298-1	2018	Netherlands	Helmond/Deurne		Brain	Porcine	diseased	51.4792547ý	5.65701	4	iuc 3	0	iro 3	ybt 2; ICEKp1 (truncated) (324-2LV)	0	0	0	0	0	0	0	0	0	0	0	0	0	0	0	0	0	0	0	0	0	0	0	0	0	0	0	0	0	0	0	0	0	0	0
22S00299-1	2018	Netherlands	Veldhoven/Valkenswaard		Spleen	Porcine	diseased	51.3555	5.45333	4	iuc 3	0	iro 3	ybt 2; ICEKp1 (truncated) (324-3LV)	0	0	0	0	0	0	0	0	1	0	0	0	0	0	0	0	0	0	0	0	0	0	0	0	1	1	0	0	0	0	0	0	0	0	0
22S00300-1	2020	Netherlands	Venray		Brain	Porcine	diseased	51.5256	ý5.9736992	4	iuc 3	0	iro 3	ybt 2; ICEKp1 (truncated) (324-2LV)	0	0	0	0	0	0	0	0	0	0	0	0	0	0	0	0	0	1	0	0	0	0	0	0	0	0	0	0	0	0	0	0	0	0	0
22S00301-1	2020	Netherlands	Helmond/Deurne		Brain	Porcine	diseased	51.4792547ý	5.65701	4	iuc 3	0	iro 3	ybt 2; ICEKp1 (truncated) (324-2LV)	0	0	0	0	0	0	0	0	0	0	0	0	0	0	0	0	0	0	0	0	0	0	0	0	0	0	0	0	0	0	0	0	0	0	0
22S00302-1	2018	Netherlands	Veldhoven/Valkenswaard		Leg	Porcine	diseased	51.3555	5.45333	4	iuc 3	0	iro 3	ybt 2; ICEKp1 (truncated) (324-3LV)	0	0	0	0	0	0	0	0	1	0	0	0	0	0	0	0	0	0	0	0	0	0	0	0	1	1	0	0	0	0	0	0	0	0	0
22S00303-1	2017	Netherlands	Venray		Spleen	Porcine	diseased	51.5256	ý5.9736992	4	iuc 3	0	iro 3	ybt 2; ICEKp1 (truncated) (324-2LV)	0	0	0	0	0	0	0	0	0	0	0	0	0	0	0	0	0	0	0	0	0	0	0	0	0	0	0	0	0	0	0	0	0	0	0
22S00306-1	2017	Netherlands	Venray		Spleen	Porcine	diseased	51.5256	ý5.9736992	4	iuc 3	0	iro 3	ybt 2; ICEKp1 (324-2LV)	0	0	0	0	0	0	0	0	0	0	0	0	0	0	0	0	0	0	0	0	0	0	0	0	0	0	0	0	0	0	0	0	0	0	0
22S00308-1	2017	Netherlands	Venray		Brain	Porcine	diseased	51.5256	ý5.9736992	4	iuc 3	0	iro 3	ybt 2; ICEKp1 (truncated) (324-3LV)	0	0	0	0	0	0	0	1	0	0	0	0	0	0	0	0	0	1	0	0	0	0	0	0	1	1	0	0	0	0	0	0	0	0	0
22S00310-1	2017	Netherlands	Venray		Clinical sample	Porcine	diseased	51.5256	ý5.9736992	4	iuc 3	0	iro 3	ybt 2; ICEKp1 (truncated) (324-2LV)	0	0	0	0	0	0	0	1	0	0	0	0	0	0	0	0	0	1	0	0	0	0	0	0	1	1	0	0	0	0	0	0	0	0	0
DRR178397	2018	Japan		2018-01-01		Human		35.68	139.76	1	no iuc	0	0	ybt 14; ICEKp5 (376)	1	0	0	0	1	0	0	0	0	0	0	0	0	0	0	0	0	0	0	0	0	0	0	0	1	1	0	0	0	0	0	0	0	0	0
DRR281014	1st January 2018	Japan	Fukuoka	2018-01-01		Human		33.5906	130.361	1	no iuc	0	0	ybt 14; ICEKp5 (135-2LV)	0	0	0	0	0	0	0	0	0	0	0	0	0	0	0	0	0	0	0	0	0	0	0	0	0	0	0	0	0	0	0	0	0	0	0
DRR281064	1st January 2018	Japan	Fukuoka	2018-01-01		Human		33.5906	130.361	3	iuc 1	0	iro 1	0	0	0	0	0	0	0	0	0	0	0	0	0	0	0	0	0	0	0	0	0	0	0	0	0	0	0	0	0	0	0	0	0	0	0	0
DRR320077	1st January 2017	Japan	Osaka	2017-01-01		Human		34.6864	135.52	1	no iuc	0	0	ybt 8; ICEKp9 (554)	0	0	0	0	0	0	0	0	0	0	0	0	0	0	0	0	0	0	0	0	0	0	0	0	0	0	0	0	0	0	0	0	0	0	0
DRR320148	1st January 2016	Japan	Osaka	2016-01-01		Human		34.6864	135.52	3	iuc 1	0	iro 1	0	0	0	0	0	0	0	0	0	0	0	0	0	0	0	0	0	0	0	0	0	0	0	0	0	0	0	0	0	0	0	0	0	0	0	0
DRR320157	1st January 2016	Japan	Osaka	2016-01-01		Human		34.6864	135.52	1	no iuc	0	0	ybt 6; ICEKp5 (63)	0	0	0	0	0	0	0	0	0	0	0	0	0	0	0	0	0	0	0	0	0	0	0	0	0	0	0	0	0	0	0	0	0	0	0
ERR1204844	13th March 2014	Poland		2014-01-01	Urine	Human	Infection	51.142	17.0661	1	no iuc	0	0	ybt 6; ICEKp5 (63)	0	0	0	0	0	0	0	0	0	0	0	0	0	0	0	0	0	0	0	1	0	0	0	0	1	1	0	0	0	0	0	0	0	0	0
ERR1217000	11th October 2013	Germany		2013-01-01	Blood	Human	Infection	52.3839	9.80472	1	no iuc	0	0	ybt 6; ICEKp5 (63)	0	0	0	0	0	0	0	0	0	0	0	0	0	0	0	0	0	0	0	1	0	0	0	0	1	1	0	0	0	0	0	0	0	0	0
ERR1217001	24th March 2014	Germany		2014-01-01	Other ()	Human	Infection	52.3839	9.80472	1	no iuc	0	0	ybt 14; ICEKp5 (376)	0	0	0	0	0	0	0	1	0	0	0	0	0	0	0	0	0	0	0	0	0	0	0	0	0	0	0	0	0	0	0	0	0	0	0
ERR1217216	15th November 2013	Italy		2013-01-01	Lower respiratory tract secrection	Human	Infection	43.6082	13.4556	1	no iuc	0	0	ybt 14; ICEKp5 (376)	0	0	0	0	0	0	0	0	0	0	0	0	0	0	0	0	0	0	0	0	0	0	0	0	0	0	0	0	0	0	0	0	0	0	0
ERR1217367	26th March 2014	Italy		2014-01-01	Urine	Human		45.3179	8.41444	0	no iuc	0	0	0	0	0	0	0	0	0	0	0	0	0	0	0	0	0	0	0	0	0	0	0	0	0	0	0	0	0	0	0	0	0	0	0	0	0	0
ERR1299043	1st July 2011	United Kingdom		2011-07-01		Porcine	diseased	54	-2	4	iuc 3	0	iro 3	ybt 2; ICEKp1 (323)	0	0	0	0	0	0	0	0	0	0	0	0	0	0	0	0	0	0	0	0	0	0	0	0	0	0	0	0	0	0	0	0	0	0	0
ERR1305848	1st September 2011	United Kingdom		2011-09-01		Porcine	diseased	54	-2	4	iuc 3	0	iro 3	ybt 2; ICEKp1 (323)	0	0	0	0	0	0	0	0	0	0	0	0	0	0	0	0	0	0	0	0	0	0	0	0	0	0	0	0	0	0	0	0	0	0	0
ERR1305849	1st August 2011	United Kingdom		2011-08-01		Porcine	diseased	54	-2	4	iuc 3	0	iro 3	ybt 2; ICEKp1 (323)	0	0	0	0	0	0	0	0	0	0	0	0	0	0	0	0	0	0	0	0	0	0	0	0	0	0	0	0	0	0	0	0	0	0	0
ERR1305850	1st August 2012	United Kingdom		2012-08-01		Porcine	diseased	54	-2	4	iuc 3	0	iro 3	ybt 2; ICEKp1 (323)	0	0	0	0	0	0	0	0	0	0	0	0	0	0	0	0	0	0	0	0	0	0	0	0	0	0	0	0	0	0	0	0	0	0	0
ERR1305851	1st August 2012	United Kingdom		2012-08-01		Porcine	diseased	54	-2	4	iuc 3	0	iro 3	ybt 2; ICEKp1 (323)	0	0	0	0	0	0	0	0	0	0	0	0	0	0	0	0	0	0	0	0	0	0	0	0	0	0	0	0	0	0	0	0	0	0	0
ERR1305852	1st August 2012	United Kingdom		2012-08-01		Porcine	diseased	54	-2	4	iuc 3	0	iro 3	ybt 2; ICEKp1 (323)	0	0	0	0	0	0	0	0	0	0	0	0	0	0	0	0	0	0	0	0	0	0	0	0	0	0	0	0	0	0	0	0	0	0	0
ERR1305853	1st July 2012	United Kingdom		2012-07-01		Porcine	diseased	54	-2	4	iuc 3	0	iro 3	ybt 2; ICEKp1 (323)	0	0	0	0	0	0	0	0	0	0	0	0	0	0	0	0	0	0	0	0	0	0	0	0	0	0	0	0	0	0	0	0	0	0	0
ERR1334641	30th March 2014	Denmark		2014-01-01	Blood	Human	Infection	57.0378	9.90542	1	no iuc	0	0	ybt 6; ICEKp5 (63)	0	0	0	0	0	0	0	0	0	0	0	0	0	0	0	0	0	0	0	1	0	0	0	0	1	1	0	0	0	0	0	0	0	0	0
ERR1375043	7th February 2014	United Kingdom		2014-01-01	Blood	Human	Infection	51.9228	-0.212264	0	no iuc	0	0	0	0	0	0	0	0	0	0	1	0	0	0	0	0	0	0	0	0	0	0	0	0	0	0	0	0	0	0	0	0	0	0	0	0	0	0
ERR1415459	5th April 2014	United Kingdom		2014-01-01	Blood	Human	Infection	54.5874	-5.94167	0	no iuc	0	0	0	0	0	0	0	0	0	0	0	0	0	0	0	0	0	0	0	0	0	0	0	0	0	0	0	1	1	0	0	0	0	0	0	0	0	0
ERR1415529	10th December 2013	United Kingdom		2013-01-01	Urine	Human	Infection	52.7068	-2.78852	0	no iuc	0	0	0	0	0	0	0	0	0	0	1	0	0	0	1	0	0	0	0	0	0	0	0	0	0	0	0	0	0	0	0	0	0	0	0	0	0	0
ERR1415623	17th January 2014	Romania		2014-01-01	Other (nasal)	Human		46.5563	26.9108	1	no iuc	0	0	ybt 14; ICEKp5 (135-1LV)	0	0	0	0	0	0	0	0	0	0	0	0	0	0	0	0	0	0	0	0	0	0	0	0	0	0	0	0	0	0	0	0	0	0	0
ERR1415625	10th March 2014	Romania		2014-01-01	Urine	Human	Infection	46.5563	26.9108	0	no iuc	0	0	0	0	0	0	0	0	0	0	0	0	0	0	0	0	0	0	0	0	0	0	0	0	0	0	0	0	0	0	0	0	0	0	0	0	0	0
ERR1415682	21st February 2014	Croatia		2014-01-01	Urine	Human	Infection	45.8298	15.9801	1	no iuc	0	0	ybt 6; ICEKp5 (63)	0	0	0	0	0	0	0	0	0	0	0	0	0	0	0	0	0	0	0	1	0	0	0	0	1	1	0	0	0	0	0	0	0	0	0
ERR1415746	16th January 2014	Croatia		2014-01-01	Blood	Human	Infection	45.8238	16.0061	1	no iuc	0	0	ybt 6; ICEKp5 (63)	0	0	0	0	0	0	0	0	0	0	0	0	0	0	0	0	0	0	0	1	0	0	0	0	1	1	0	0	0	0	0	0	0	0	0
ERR1514876	27th April 2014	Belgium		2014-01-01	Blood	Human	Infection	50.8138	4.26563	1	no iuc	0	0	ybt 14; ICEKp5 (376)	0	0	0	0	0	0	0	0	0	0	0	0	0	0	0	0	0	0	0	0	0	0	0	0	0	0	0	0	0	0	0	0	0	0	0
ERR1541521	13th April 2014	Turkey		2014-01-01	Urine	Human	Infection	41.0053	28.977	1	no iuc	0	0	ybt 16; ICEKp12 (287)	0	0	0	0	0	0	0	0	0	0	0	0	0	0	0	0	0	0	0	0	0	0	0	0	1	0	0	0	0	0	0	0	0	0	0
ERR1840998	2016	Ireland		2016-01-01	Human	Human		53	-8	3	iuc 3	0	0	0	0	1	0	0	1	0	0	0	0	0	0	0	0	0	0	0	0	0	0	0	0	0	0	0	0	0	0	0	0	0	0	0	0	0	1
ERR1852839	10th July 2014	Philippines	Davao City; XI/Davao del Sur		Tissue	Human		7.09837	125.62	0	no iuc	0	0	0	0	1	0	0	1	0	0	0	0	0	1	0	0	0	0	0	0	0	0	0	0	0	0	0	0	0	0	0	0	0	0	0	0	0	0
ERR2118023	2016	Ireland		2016-01-01	Human	Human		53	-8	3	iuc 3	0	0	0	0	1	0	0	1	0	0	0	0	0	0	0	0	0	0	0	0	0	0	0	0	0	0	0	0	0	0	0	0	0	0	0	0	0	1
ERR2397510	2016	Thailand		2016-01-01		Human		15	101	4	iuc 1	0	iro 1	ybt 6; ICEKp5 (63)	0	0	0	0	0	0	0	0	0	0	0	0	0	0	0	0	0	0	0	0	0	0	0	0	0	0	0	0	0	0	0	0	0	1	0
ERR2523244		Germany				Human				1	no iuc	0	0	ybt 8; ICEKp9 (554-1LV)	0	0	0	0	1	0	0	0	0	0	0	0	0	0	0	0	0	0	0	0	0	0	0	0	1	1	0	0	0	0	0	0	0	0	0
ERR2586389	4th August 2012	Vietnam		2012-08-04	Blood	Human		14.0167	107.9	3	iuc 1	0	iro 1	0	0	0	0	0	0	0	0	0	0	0	0	0	0	0	0	0	0	0	0	0	0	0	0	0	0	0	0	0	0	0	0	0	0	0	0
ERR2586393	29th June 2014	Vietnam		2014-06-29	Blood	Human		14.0167	107.9	4	iuc 3	0	iro 3	ybt 2; ICEKp1 (323)	0	0	0	0	0	0	0	0	0	0	0	0	0	0	0	0	0	0	0	0	0	0	0	0	1	1	0	0	0	0	0	0	0	0	0
ERR2586397	23rd October 2014	Vietnam		2014-10-23	Blood	Human		14.0167	107.9	4	iuc 3	0	iro 3	ybt 2; ICEKp1 (323)	0	1	0	0	0	0	0	1	0	0	0	0	0	0	0	0	0	0	0	0	0	0	0	0	1	1	0	0	0	0	0	0	0	0	0
ERR2854200	2014	Cambodia		2014	blood	Human		12.5657	104.991	3	iuc 3	0	0	0	0	1	0	0	1	0	0	0	0	0	0	0	0	0	0	0	0	0	0	1	0	0	0	0	1	1	0	0	0	0	0	0	0	0	0
ERR304794		United Kingdom		1800-01-01		Human		54	-2	1	no iuc	0	0	ybt 6; ICEKp5 (62)	0	0	0	0	0	0	0	0	0	0	0	0	0	0	0	0	0	0	0	1	0	0	0	0	0	0	0	0	0	0	0	0	0	0	0
ERR314400	2012	United Kingdom		1800-01-01		Human		54	-2	1	no iuc	0	0	ybt 6; ICEKp5 (63)	0	0	0	0	0	0	0	0	0	0	0	0	0	0	0	0	0	0	0	0	0	0	0	0	0	0	0	0	0	0	0	0	0	0	0
ERR314412	2012	United Kingdom		1800-01-01		Human		54	-2	0	no iuc	0	0	0	0	0	0	0	0	0	0	0	0	0	0	0	0	0	0	0	0	0	0	0	0	0	0	0	1	1	0	0	0	0	0	0	0	0	0
ERR314557	2012	United Kingdom		1800-01-01		Human		54	-2	0	no iuc	0	0	0	0	0	0	0	0	0	0	0	0	0	0	0	0	0	0	0	0	0	0	0	0	0	0	0	1	1	0	0	0	0	0	0	0	0	0
ERR315123	2009	Kenya		2013	blood	Human		-3.62783	39.8559	1	no iuc	0	0	ybt 6; ICEKp5 (63)	0	0	0	0	0	0	0	0	0	0	0	0	0	0	0	0	0	0	0	1	0	0	0	0	0	0	0	0	0	0	0	0	0	0	0
ERR3162540	2016	Nepal		2016-01-01	Blood	Human	diseased	26.5333	86.7333	0	no iuc	0	0	0	0	0	0	0	0	0	0	0	0	0	0	0	0	0	0	0	0	0	0	0	0	0	0	0	0	0	0	0	0	0	0	0	0	0	0
ERR3415974	2016	Madagascar			Faecal	Human		-20	47	3	iuc 1	0	iro 1	0	0	0	0	0	0	0	0	0	0	0	0	0	0	0	0	0	0	0	0	0	0	0	0	0	0	0	0	0	0	0	0	0	0	0	0
ERR3415987	2016	Madagascar			Faecal	Human		-20	47	4	iuc 3	0	iro 3	ybt 2; ICEKp1 (323)	0	0	0	0	0	0	0	0	0	0	0	0	0	0	0	0	0	0	0	0	0	0	0	0	0	0	0	0	0	0	0	0	0	0	0
ERR349853	2012	Nepal		2012-01-01	Urine	Human	diseased	26.5333	86.7333	1	no iuc	0	0	ybt 14; ICEKp5 (149)	1	0	0	0	1	0	0	0	0	0	0	0	0	0	0	0	0	0	0	0	0	0	0	0	1	1	0	0	0	0	0	0	0	0	0
ERR3712564		Netherlands				Human		52.3167	5.55	1	no iuc	0	iro 3	ybt 2; ICEKp1 (323-1LV)	0	0	0	0	0	0	0	0	0	0	0	0	0	0	0	0	0	0	0	0	0	0	0	0	0	0	0	0	0	0	0	0	0	0	1
ERR3712677		Netherlands				Human		52.3167	5.55	0	no iuc	0	0	0	0	0	0	0	0	0	0	0	0	0	0	0	0	0	0	0	0	0	0	0	0	0	0	0	0	0	0	0	0	0	0	0	0	0	1
ERR3712978		Netherlands				Human		52.3167	5.55	1	no iuc	0	0	ybt 14; ICEKp5 (376-1LV)	0	0	0	0	1	0	0	0	0	0	0	0	0	0	0	0	0	0	0	0	0	0	0	0	1	1	0	0	0	0	0	0	0	0	1
ERR4008010	14th March 2019	Ghana		2019-03-14	Blood	Human	healthy	8	-1	1	no iuc	0	0	ybt 16; ICEKp12 (277)	1	0	0	0	1	0	0	0	0	0	0	0	0	0	0	0	0	0	0	1	0	0	0	0	1	1	0	0	0	0	0	0	0	0	0
ERR4008012	15th January 2018	Ghana		2018-01-15	Blood	Human	diseased	8	-1	1	no iuc	0	0	ybt 16; ICEKp12 (277)	1	0	0	0	1	0	0	0	0	0	0	0	0	0	0	0	0	0	0	1	0	0	0	0	1	1	0	0	0	0	0	0	0	0	0
ERR4008013	12th March 2018	Ghana		2018-03-12	Blood	Human	healthy	8	-1	1	no iuc	0	0	ybt 16; ICEKp12 (277)	1	0	0	0	1	0	0	0	0	0	0	0	0	0	0	0	0	0	0	1	0	0	0	0	1	1	0	0	0	0	0	0	0	0	0
ERR4008014	1st July 2018	Ghana		2018-07-01	Blood	Human	diseased	8	-1	1	no iuc	0	0	ybt 16; ICEKp12 (277)	1	0	0	0	1	0	0	0	0	0	0	0	0	0	0	0	0	0	0	1	0	0	0	0	1	1	0	0	0	0	0	0	0	0	0
ERR4008015	13th July 2018	Ghana		2018-07-13	Blood	Human	diseased	8	-1	1	no iuc	0	0	ybt 16; ICEKp12 (277)	1	0	0	0	1	0	0	0	0	0	0	0	0	0	0	0	0	0	0	1	0	0	0	0	1	1	0	0	0	0	0	0	0	0	0
ERR4008016	1st October 2018	Ghana		2018-10-01	Blood	Human	healthy	8	-1	1	no iuc	0	0	ybt 16; ICEKp12 (277)	1	0	0	0	1	0	0	0	0	0	0	0	0	0	0	0	0	0	0	1	0	0	0	0	1	1	0	0	0	0	0	0	0	0	0
ERR4008017	20th November 2018	Ghana		2018-11-20	Blood	Human	healthy	8	-1	1	no iuc	0	0	ybt 16; ICEKp12 (277)	1	0	0	0	1	0	0	0	0	0	0	0	0	0	0	0	0	0	0	1	0	0	0	0	1	1	0	0	0	0	0	0	0	0	0
ERR4008018	18th January 2019	Ghana		2019-01-18	Blood	Human	healthy	8	-1	1	no iuc	0	0	ybt 16; ICEKp12 (277)	1	0	0	0	1	0	0	0	0	0	0	0	0	0	0	0	0	0	0	1	0	0	0	0	1	1	0	0	0	0	0	0	0	0	0
ERR4008019	26th February 2019	Ghana		2019-02-26	Blood	Human	healthy	8	-1	1	no iuc	0	0	ybt 16; ICEKp12 (277)	1	0	0	0	1	0	0	0	0	0	0	0	0	0	0	0	0	0	0	1	0	0	0	0	1	1	0	0	0	0	0	0	0	0	0
ERR4013577	1st January 2018	Denmark		2018-01-01	Urine	Human		56.2639	9.50178	0	no iuc	0	0	0	0	0	0	0	0	0	0	0	0	0	0	0	0	0	0	0	0	0	0	0	0	0	0	0	1	1	0	0	0	0	0	0	0	0	0
ERR4463518		Germany				Human		51	10	0	no iuc	0	0	0	0	0	0	0	0	0	0	0	0	0	0	0	0	0	0	0	0	0	0	0	0	0	0	0	1	1	0	0	0	0	0	0	0	0	0
ERR4463519		Germany				Human		51	10	0	no iuc	0	0	0	0	0	0	0	0	0	0	0	0	0	0	0	0	0	0	0	0	0	0	0	0	0	0	0	1	1	0	0	0	0	0	0	0	0	0
ERR4463521		Germany				Human		51	10	0	no iuc	0	0	0	0	0	0	0	0	0	0	0	0	0	0	0	0	0	0	0	0	0	0	0	0	0	0	0	1	1	0	0	0	0	0	0	0	0	0
ERR4463524		Germany				Human		51	10	0	no iuc	0	0	0	0	0	0	0	0	0	0	0	0	0	0	0	0	0	0	0	0	0	0	0	0	0	0	0	1	1	0	0	0	0	0	0	0	0	0
ERR4465099		Germany				Human		51	10	3	iuc 1	0	iro 1	0	0	0	0	0	0	0	0	0	0	0	0	0	0	0	0	0	0	0	0	0	0	0	0	0	0	0	0	0	0	0	0	0	0	0	0
ERR4465100		Germany				Human		51	10	1	no iuc	0	0	ybt 6; ICEKp5 (63)	0	0	0	0	0	0	0	0	0	0	0	0	0	0	0	0	0	0	0	1	0	0	0	0	1	1	0	0	0	0	0	0	0	0	0
ERR4465148		Germany				Human		51	10	1	no iuc	0	0	ybt 9; ICEKp3 (183)	0	0	0	0	0	0	0	0	0	0	0	0	0	0	0	0	0	0	0	0	0	0	0	0	0	0	0	0	0	0	0	0	0	0	0
ERR4549793	5th August 2019	United Kingdom		2019-08-05	Waste water	Unknown		51.3918	-2.3907	1	no iuc	0	0	ybt 6; ICEKp5 (63-1LV)	0	0	0	0	0	0	0	0	0	0	0	0	0	0	0	0	0	0	0	0	0	0	0	0	1	1	0	0	0	0	0	0	0	0	0
ERR4635233	2nd August 2017	Philippines	Cebu City; VII/Cebu		Blood	Human		10.308	123.892	1	no iuc	0	0	ybt 6; ICEKp5 (63)	0	0	0	0	0	0	0	0	0	0	0	0	0	0	0	0	0	0	0	0	0	0	0	0	1	1	0	0	0	0	0	0	0	0	0
ERR4782999	28th February 2018	Nigeria	Ile-Ife; Osun		Eyes	Human		7.50457	4.571	0	no iuc	0	0	0	1	0	0	0	1	0	0	0	0	0	0	0	0	0	0	0	0	0	0	1	0	0	0	0	1	1	0	0	0	0	0	0	0	0	0
ERR4783029	28th May 2017	Nigeria	Ile-Ife; Osun		Blood	Human		7.50457	4.571	1	no iuc	0	0	ybt 16; ICEKp12 (277)	1	0	0	0	1	0	0	0	0	0	0	0	0	0	0	0	0	0	0	1	0	0	0	0	0	1	0	0	0	0	0	0	0	0	0
ERR4783238	28th February 2018	Nigeria	Ile-Ife; Osun		Eyes	Human		7.50457	4.571	0	no iuc	0	0	0	1	0	0	0	1	0	0	0	0	0	0	0	0	0	0	0	0	0	0	1	0	0	0	0	1	1	0	0	0	0	0	0	0	0	0
ERR4783263	25th April 2017	Nigeria	Ile-Ife; Osun		Blood	Human		7.50457	4.571	1	no iuc	0	0	ybt 16; ICEKp12 (277)	1	0	0	0	1	0	0	0	0	0	0	0	0	0	0	0	0	0	0	1	0	0	0	0	1	1	0	0	0	0	0	0	0	0	0
ERR4783299	25th November 2017	Nigeria	Ile-Ife; Osun		Blood	Human		7.50457	4.571	1	no iuc	0	0	ybt 16; ICEKp12 (277)	1	0	0	0	1	0	0	0	0	0	0	0	0	0	0	0	0	0	0	1	0	0	0	0	0	1	0	0	0	0	0	0	0	0	0
ERR4783307	7th January 2017	Nigeria	Ile-Ife; Osun		Urine	Human		7.50457	4.571	1	no iuc	0	0	ybt 16; ICEKp12 (277)	1	0	0	0	1	0	0	0	0	0	0	0	0	0	0	0	0	0	0	1	0	0	0	0	0	1	0	0	0	0	0	0	0	0	0
ERR4783357		Nigeria	Ile-Ife; Osun		Blood	Human		7.50457	4.571	1	no iuc	0	0	ybt 16; ICEKp12 (277)	1	0	0	0	1	0	0	0	0	0	0	0	0	0	0	0	0	0	0	1	0	0	0	0	1	1	0	0	0	0	0	0	0	0	0
ERR4783466		Nigeria	Ile-Ife; Osun		Blood	Human		7.50457	4.571	1	no iuc	0	0	ybt 16; ICEKp12 (277)	1	0	0	0	1	0	0	0	0	0	0	0	0	0	0	0	0	0	0	1	0	0	0	0	0	1	0	0	0	0	0	0	0	0	0
ERR4784061	16th November 2016	India	Mangalore; Karnataka		Aspirate	Human		12.9141	74.856	1	no iuc	0	0	ybt 14; ICEKp5 (145-2LV)	1	0	0	0	1	0	0	0	0	0	0	0	0	0	0	0	0	0	0	1	0	0	0	0	1	1	0	0	0	0	0	0	0	0	0
ERR4795486	2015	Colombia	Antioquia		Urine	Human		7.19861	-75.3412	0	no iuc	0	0	0	0	0	0	0	1	0	0	1	0	0	0	0	0	0	0	1	0	0	0	0	0	0	0	0	0	0	0	0	0	0	0	0	0	0	0
ERR4795520	2015	Colombia	Valle		Tracheal	Human		3.80089	-76.6413	1	no iuc	0	0	ybt 14; ICEKp5 (376)	1	0	0	0	1	0	0	0	0	0	1	0	0	0	0	0	0	0	0	0	0	0	0	0	1	1	0	1	0	0	0	0	0	0	0
ERR4795544	2016	Colombia	Antioquia			Human		7.19861	-75.3412	0	no iuc	0	0	0	0	0	0	0	0	0	0	0	0	0	0	0	0	0	0	0	0	0	0	0	0	0	0	0	0	0	0	0	0	0	0	0	0	0	0
ERR4795611	2016	Colombia	Antioquia		Pus	Human		7.19861	-75.3412	1	no iuc	0	0	ybt 14; ICEKp5 (376)	0	0	0	0	0	0	0	0	0	0	0	0	0	0	0	0	0	0	0	0	0	0	0	0	1	1	0	1	0	0	0	0	0	0	0
ERR4795626	2017	Colombia	Cundinamarca		Bronquial secretion	Human		5.026	-74.03	0	no iuc	0	0	0	0	0	0	0	0	0	0	0	0	0	0	0	0	0	0	0	0	0	0	0	0	0	0	0	0	0	0	0	1	0	0	0	0	0	0
ERR4795667	2015	Colombia	Antioquia			Human		7.19861	-75.3412	0	no iuc	0	0	0	0	0	0	0	0	0	0	0	0	0	0	0	0	0	0	0	0	0	0	0	0	0	0	0	0	0	0	0	0	0	0	0	0	0	0
ERR4795735	2014	Colombia	Nariño		Secretion	Human		1.28915	-77.3579	1	no iuc	0	0	ybt 14; ICEKp5 (376-1LV)	1	0	0	0	1	0	0	0	0	0	0	1	0	0	0	0	0	0	0	1	0	0	0	0	0	1	0	1	0	0	0	0	0	0	0
ERR4795796	2017	Colombia	Cundinamarca		Urine	Human		5.026	-74.03	0	no iuc	0	0	0	0	0	0	0	0	0	0	0	0	0	0	0	0	0	0	0	0	0	0	0	0	0	0	0	0	0	0	0	1	0	0	0	0	0	0
ERR4795807	2017	Colombia	Atlántico		Sputum	Human		10.6966	-74.8741	0	no iuc	0	0	0	0	0	0	0	1	0	0	0	0	0	1	0	0	0	0	0	0	0	0	0	0	0	0	0	0	0	0	1	0	1	0	0	0	0	0
ERR4795809	2017	Colombia	Atlántico		Blood	Human		10.6966	-74.8741	0	no iuc	0	0	0	0	0	0	0	1	0	0	0	0	0	1	0	0	0	0	0	0	0	0	0	0	0	0	0	0	0	0	1	0	1	0	0	0	0	0
ERR4920479	2024-05-16	Ethiopia		2016	Blood	Human	diseased	9	38	0	no iuc	0	0	0	1	0	0	0	1	0	0	1	0	0	0	0	0	0	0	0	0	0	0	0	0	0	0	0	1	1	0	0	0	0	0	0	0	0	0
ERR4920488	2024-05-16	India		2016	Blood	Human	diseased	22	88	1	no iuc	0	0	ybt 14; ICEKp5 (145-2LV)	1	0	0	0	1	0	0	1	0	0	0	0	0	0	0	0	0	0	0	1	0	0	0	0	1	1	0	0	0	0	0	0	1	0	0
ERR5056321	1st January 2015	Norway		2015-01-01	Faeces	Human	restricted access	61	8	1	no iuc	0	0	ybt 6; ICEKp5 (364)	0	0	0	0	0	0	0	0	0	0	0	0	0	0	0	0	0	0	0	1	0	0	0	0	1	1	0	0	0	0	0	0	0	0	0
ERR5056381	1st January 2015	Norway		2015-01-01	Faeces	Human	restricted access	61	8	1	no iuc	0	0	ybt 6; ICEKp5 (63)	0	0	0	0	0	0	0	0	0	0	0	0	0	0	0	0	0	0	0	1	0	0	0	0	1	1	0	0	0	0	0	0	0	0	0
ERR5056414	1st January 2015	Norway		2015-01-01	Faeces	Human	restricted access	61	8	1	no iuc	0	0	ybt 14; ICEKp5 (376)	0	0	0	0	0	0	0	0	0	0	0	0	0	0	0	0	0	0	0	0	0	0	0	0	0	0	0	0	0	0	0	0	0	0	0
ERR5056560	1st January 2015	Norway		2015-01-01	Faeces	Human	restricted access	61	8	1	no iuc	0	0	ybt 6; ICEKp5 (63)	0	0	0	0	0	0	0	0	0	0	0	0	0	0	0	0	0	0	0	1	0	0	0	0	1	1	0	0	0	0	0	0	0	0	0
ERR5056698	1st January 2015	Norway		2015-01-01	Faeces	Human	restricted access	61	8	1	no iuc	0	0	ybt 6; ICEKp5 (63)	0	0	0	0	0	0	0	0	0	0	0	0	0	0	0	0	0	0	0	1	0	0	0	0	1	1	0	0	0	0	0	0	0	0	0
ERR560519	2008	France		2008	blood	Human		48.849	2.38274	3	iuc 1	0	iro 1	0	0	0	0	0	0	0	0	0	0	0	0	0	0	0	0	0	0	0	0	0	0	0	0	0	0	0	0	0	0	0	0	0	0	0	0
ERR6293506	2015	Norway		2015	blood	Human	diseased	61	8	1	no iuc	0	0	ybt 6; ICEKp5 (truncated) (63-1LV)	0	0	0	0	0	0	0	0	0	0	0	0	0	0	0	0	0	0	0	1	0	0	0	0	0	0	0	0	0	0	0	0	0	0	0
ERR6293542	2015	Norway		2015	blood	Human	diseased	61	8	1	no iuc	0	0	ybt 6; ICEKp5 (63)	0	0	0	0	0	0	0	0	0	0	0	0	0	0	0	0	0	0	0	1	0	0	0	0	1	1	0	0	0	0	0	0	0	0	0
ERR6293591	2015	Norway		2015	blood	Human	diseased	61	8	1	no iuc	0	0	ybt 6; ICEKp5 (63)	0	0	0	0	0	0	0	0	0	0	0	0	0	0	0	0	0	0	0	1	0	0	0	0	1	1	0	0	0	0	0	0	0	0	0
ERR6293687	2015	Norway		2015	blood	Human	diseased	61	8	1	no iuc	0	0	ybt 6; ICEKp5 (63)	0	0	0	0	0	0	0	0	0	0	0	0	0	0	0	0	0	0	0	1	0	0	0	0	0	0	0	0	0	0	0	0	0	0	0
ERR6293696	2015	Norway		2015	blood	Human	diseased	61	8	1	no iuc	0	0	ybt 6; ICEKp5 (truncated) (63-1LV)	0	0	0	0	0	0	0	0	0	0	0	0	0	0	0	0	0	0	0	1	0	0	0	0	1	1	0	0	0	0	0	0	0	0	0
ERR6294007	2005	Norway		2005	blood	Human	diseased	61	8	1	no iuc	0	0	ybt 4; plasmid (455)	0	0	0	0	0	0	0	0	0	0	0	0	0	0	0	0	0	0	0	0	0	0	0	0	0	0	0	0	0	0	0	0	0	0	0
ERR6294013	2005	Norway		2005	blood	Human	diseased	61	8	1	no iuc	0	0	ybt 4; plasmid (455)	0	0	0	0	0	0	0	0	0	0	0	0	0	0	0	0	0	0	0	0	0	0	0	0	0	0	0	0	0	0	0	0	0	0	0
ERR6294078	2009	Norway		2009	blood	Human	diseased	61	8	1	no iuc	0	0	ybt 9; ICEKp12 (210)	0	0	0	0	0	0	0	1	0	0	0	0	0	0	0	0	0	0	0	0	0	0	0	0	0	0	0	0	0	0	0	0	0	0	0
ERR706869	2005	Canada		2005	liver abscess	Human		56.1304	-106.347	3	iuc 1	0	iro 1	0	0	0	0	0	0	0	0	0	0	0	0	0	0	0	0	0	0	0	0	0	0	0	0	0	0	0	0	0	0	0	0	0	0	0	0
ERR7472266	1st January 2014	United Kingdom		2014-01-01	Wound	Human	diseased	54	-2	0	no iuc	0	0	0	0	0	0	0	0	0	0	0	0	0	0	0	0	0	0	0	0	0	0	0	0	0	0	0	0	0	0	1	0	0	0	0	0	0	0
ERR7672072	1st January 2017	Switzerland		2017-01-01	Urine Sample	Human		46.7986	8.23197	1	no iuc	0	0	ybt 6; ICEKp5 (63)	0	0	0	0	0	0	0	0	0	0	0	0	0	0	0	0	0	0	0	0	0	0	0	0	0	0	0	0	0	0	0	0	0	0	0
ERR7672148	1st January 2018	Switzerland		2018-01-01	Swab Ileum Conduit	Human		46.7986	8.23197	1	no iuc	0	0	ybt 6; ICEKp5 (63)	0	0	0	0	0	0	0	0	0	0	0	0	0	0	0	0	0	0	0	0	0	0	0	0	0	0	0	0	0	0	0	0	0	0	0
ERR775510	1st January 2010	Pakistan		2010-01-01	Blood	Human	diseased	29	69	0	no iuc	0	0	0	0	0	0	0	1	0	0	0	0	0	0	0	0	0	0	0	0	0	0	0	0	0	0	0	1	1	0	0	0	0	0	0	0	0	0
ERR775519		Pakistan		2010-01-01	Tracheal secretions	Human	diseased	29	69	0	no iuc	0	0	0	1	0	0	0	1	0	0	0	0	0	0	0	0	0	1	0	0	0	0	1	0	0	0	0	1	1	0	0	0	0	0	0	0	0	0
ERR972004	2000	Malawi		2000	blood	Human		-13.2543	34.3015	0	no iuc	0	0	0	0	0	0	0	0	0	0	0	0	0	0	0	0	0	0	0	0	0	0	0	0	0	0	0	1	1	0	0	0	0	0	0	0	0	0
SRR10269947	16th September 2015	Canada	Ontario	2015-09-16	Urine	Human		50	-85	1	no iuc	0	0	ybt 14; ICEKp5 (376)	1	0	0	0	1	0	0	0	0	0	0	0	0	0	0	0	0	0	0	0	0	0	0	0	1	1	0	0	0	0	0	0	0	0	0
SRR10295002	12th January 2015	Oman		2015-01-12	Screening	Human		21.4735	55.9754	1	no iuc	0	0	ybt 6; ICEKp5 (63-1LV)	0	0	0	0	0	0	0	0	0	0	0	0	0	0	0	0	0	0	0	1	0	0	0	0	1	1	0	0	0	0	0	0	0	0	0
SRR10377080	2016	USA		2016-01-01	Urine	Human		40	-100	1	no iuc	0	0	ybt 14; ICEKp5 (376)	1	0	0	0	1	0	0	0	0	0	0	0	0	0	0	0	0	0	0	0	0	0	0	0	0	0	0	0	0	0	0	0	0	0	0
SRR10991673	20th July 2011	United Kingdom	Manchester	2011-07-20	clinical sample	Human		53.4667	-2.23333	1	no iuc	0	0	ybt 14; ICEKp5 (truncated) (145-2LV)	1	0	0	0	1	0	0	0	0	0	0	0	0	0	0	0	0	0	0	0	0	0	0	0	1	1	0	1	0	0	0	0	0	0	0
SRR10991794	22nd November 2012	United Kingdom	Manchester	2012-11-22	clinical sample	Human		53.4667	-2.23333	1	no iuc	0	0	ybt 14; ICEKp5 (145-2LV)	0	0	0	0	0	0	0	0	0	0	0	0	0	0	0	0	0	0	0	0	0	0	0	0	1	1	0	1	0	0	0	0	0	0	0
SRR10991811	28th August 2014	United Kingdom	Chester	2014-08-28	clinical sample	Human		53.2	-2.88333	0	no iuc	0	0	0	0	0	0	0	0	0	0	0	0	0	0	0	0	0	0	0	0	0	0	1	0	0	0	0	1	1	0	1	0	0	0	0	0	0	0
SRR10991954	29th September 2014	United Kingdom	Macclesfield	2014-09-29	clinical sample	Human		53.2607	-2.12552	1	no iuc	0	0	ybt 14; ICEKp5 (145-2LV)	1	0	0	0	1	0	0	0	0	0	0	0	0	0	0	0	0	0	0	0	0	0	0	0	0	0	0	1	0	0	0	0	0	0	0
SRR10991999	26th February 2010	United Kingdom	Manchester	2010-02-26	clinical sample	Human		53.4667	-2.23333	1	no iuc	0	0	ybt 14; ICEKp5 (truncated) (145-2LV)	0	0	0	0	1	0	0	0	0	0	0	0	0	0	0	0	0	0	0	0	0	0	0	0	0	0	0	1	0	0	0	0	0	0	0
SRR10992009	1st October 2014	United Kingdom	Macclesfield	2014-10-01	clinical sample	Human		53.2607	-2.12552	1	no iuc	0	0	ybt 14; ICEKp5 (145-2LV)	1	0	0	0	1	0	0	0	0	0	0	0	0	0	0	0	0	0	0	0	0	0	0	0	0	0	0	1	0	0	0	0	0	0	0
SRR10992080	15th August 2011	United Kingdom	Salford	2011-08-15	clinical sample	Human		53.4877	-2.28919	1	no iuc	0	0	ybt 14; ICEKp5 (145-2LV)	0	0	0	0	0	0	0	0	0	0	0	0	0	0	0	0	0	0	0	0	0	0	0	0	1	1	0	1	0	0	0	0	0	0	0
SRR10992199	22nd October 2014	United Kingdom	Macclesfield	2014-10-22	clinical sample	Human		53.2607	-2.12552	1	no iuc	0	0	ybt 14; ICEKp5 (incomplete) (149-5LV)	1	0	0	0	1	0	0	0	0	0	0	0	0	0	0	0	0	0	0	0	0	0	0	0	0	0	0	1	0	0	0	0	0	0	0
SRR11046283	1st May 2017	United Kingdom	Oxford	2017-05-01	Clinical sample	Human		51.7519	-1.25778	1	no iuc	0	0	ybt 6; ICEKp5 (63-1LV)	0	0	0	0	0	0	0	0	0	0	0	0	0	0	0	0	0	0	0	0	0	0	0	0	1	1	0	0	0	0	0	0	0	0	0
SRR11792611	1st January 2017	Kuwait		2017-01-01	stool sample	Human		29.1667	47.6	3	iuc 1	0	iro 1	0	0	0	0	0	0	0	0	0	0	0	0	0	0	0	0	0	0	0	0	0	0	0	0	0	0	0	0	0	0	0	0	0	0	0	0
SRR11841917		Netherlands				Human		52.3167	5.55	1	no iuc	0	0	ybt 14; ICEKp5 (145-2LV)	0	0	0	0	0	0	0	0	0	0	0	0	0	0	0	0	0	0	0	1	0	0	0	0	0	0	0	0	0	0	1	0	0	0	0
SRR1196805	2013	USA		2013-01-01	Abscess	Human		35.5	-80	4	iuc 3	0	iro 3	ybt 2; ICEKp1 (323)	0	1	0	0	0	0	0	0	0	0	0	0	0	0	0	0	0	0	0	0	0	0	0	0	0	0	0	0	1	0	0	0	0	0	0
SRR1196821	2013	USA		2013-01-01	Urine	Human		35.5	-80	4	iuc 3	0	iro 3	ybt 2; ICEKp1 (323)	0	1	0	0	0	0	0	0	0	0	0	0	0	0	0	0	0	0	0	0	0	0	0	0	0	0	0	0	1	0	0	0	0	0	0
SRR12233366		Vietnam	Hospital for Tropical Diseases - Ho Chi Minh City		Broncho-alveolar lavage	Human		10.7531	106.678	4	iuc 3	0	iro 3	ybt 2; ICEKp1 (323)	0	1	0	0	0	0	0	0	0	0	0	0	0	0	0	0	0	0	0	0	0	0	0	0	0	0	0	0	0	0	0	0	0	0	0
SRR12233371		Vietnam	Hospital for Tropical Diseases - Ho Chi Minh City		Broncho-alveolar lavage	Human		10.7531	106.678	4	iuc 3	0	iro 3	ybt 2; ICEKp1 (323)	0	1	0	0	0	0	0	0	0	0	0	0	0	0	0	0	0	0	0	0	0	0	0	0	0	0	0	0	0	0	0	0	0	0	0
SRR12233373		Vietnam	Hospital for Tropical Diseases - Ho Chi Minh City		Broncho-alveolar lavage	Human		10.7531	106.678	4	iuc 3	0	iro 3	ybt 2; ICEKp1 (323)	0	1	0	0	0	0	0	0	0	0	0	0	0	0	0	0	0	0	0	0	0	0	0	0	0	0	0	0	0	0	0	0	0	0	0
SRR12233374		Vietnam	Hospital for Tropical Diseases - Ho Chi Minh City		Broncho-alveolar lavage	Human		10.7531	106.678	4	iuc 3	0	iro 3	ybt 2; ICEKp1 (323)	0	1	0	0	0	0	0	0	0	0	0	0	0	0	0	0	0	0	0	0	0	0	0	0	0	0	0	0	0	0	0	0	0	0	0
SRR12233375		Vietnam	Hospital for Tropical Diseases - Ho Chi Minh City		Broncho-alveolar lavage	Human		10.7531	106.678	4	iuc 3	0	iro 3	ybt 2; ICEKp1 (323)	0	1	0	0	0	0	0	0	0	0	0	0	0	0	0	0	0	0	0	0	0	0	0	0	0	0	0	0	0	0	0	0	0	0	0
SRR12233376		Vietnam	Hospital for Tropical Diseases - Ho Chi Minh City		Broncho-alveolar lavage	Human		10.7531	106.678	4	iuc 3	0	iro 3	ybt 2; ICEKp1 (323)	0	1	0	0	0	0	0	0	0	0	0	0	0	0	0	0	0	0	0	0	0	0	0	0	0	0	0	0	0	0	0	0	0	0	0
SRR12233483		Vietnam	Hospital for Tropical Diseases - Ho Chi Minh City		Nasal swab	Human		10.7531	106.678	4	iuc 3	0	iro 3	ybt 2; ICEKp1 (323)	0	1	0	0	0	0	0	0	0	0	0	0	0	0	0	0	0	0	0	0	0	0	0	0	0	0	0	0	0	0	0	0	0	0	0
SRR12233484		Vietnam	Hospital for Tropical Diseases - Ho Chi Minh City		Nasal swab	Human		10.7531	106.678	1	no iuc	0	iro 3	ybt 2; ICEKp1 (323)	0	1	0	0	0	0	0	0	0	0	0	0	0	0	0	0	0	0	0	0	0	0	0	0	0	0	0	0	0	0	0	0	0	0	0
SRR12233487		Vietnam	Hospital for Tropical Diseases - Ho Chi Minh City		Nasal swab	Human		10.7531	106.678	1	no iuc	0	iro 3	ybt 2; ICEKp1 (323)	0	1	0	0	0	0	0	0	0	0	0	0	0	0	0	0	0	0	0	0	0	0	0	0	0	0	0	0	0	0	0	0	0	0	0
SRR12233490		Vietnam	Hospital for Tropical Diseases - Ho Chi Minh City		Nasal swab	Human		10.7531	106.678	4	iuc 3	0	iro 3	ybt 2; ICEKp1 (323)	0	1	0	0	0	0	0	0	0	0	0	0	0	0	0	0	0	0	0	0	0	0	0	0	0	0	0	0	0	0	0	0	0	0	0
SRR12233491		Vietnam	Hospital for Tropical Diseases - Ho Chi Minh City		Nasal swab	Human		10.7531	106.678	4	iuc 3	0	iro 3	ybt 2; ICEKp1 (323)	0	1	0	0	0	0	0	0	0	0	0	0	0	0	0	0	0	0	0	0	0	0	0	0	0	0	0	0	0	0	0	0	0	0	0
SRR12233493		Vietnam	Hospital for Tropical Diseases - Ho Chi Minh City		Nasal swab	Human		10.7531	106.678	1	no iuc	0	iro 3	ybt 2; ICEKp1 (323)	0	1	0	0	0	0	0	0	0	0	0	0	0	0	0	0	0	0	0	0	0	0	0	0	0	0	0	0	0	0	0	0	0	0	0
SRR12233494		Vietnam	Hospital for Tropical Diseases - Ho Chi Minh City		Nasal swab	Human		10.7531	106.678	4	iuc 3	0	iro 3	ybt 2; ICEKp1 (323)	0	1	0	0	0	0	0	0	0	0	0	0	0	0	0	0	0	0	0	0	0	0	0	0	0	0	0	0	0	0	0	0	0	0	0
SRR12233501		Vietnam	Hospital for Tropical Diseases - Ho Chi Minh City		Nasal swab	Human		10.7531	106.678	4	iuc 3	0	iro 3	ybt 2; ICEKp1 (323)	0	1	0	0	0	0	0	0	0	0	0	0	0	0	0	0	0	0	0	0	0	0	0	0	0	0	0	0	0	0	0	0	0	0	0
SRR12233504		Vietnam	Hospital for Tropical Diseases - Ho Chi Minh City		Nasal swab	Human		10.7531	106.678	1	no iuc	0	iro 3	ybt 2; ICEKp1 (323)	0	1	0	0	0	0	0	0	0	0	0	0	0	0	0	0	0	0	0	0	0	0	0	0	0	0	0	0	0	0	0	0	0	0	0
SRR12233505		Vietnam	Hospital for Tropical Diseases - Ho Chi Minh City		Nasal swab	Human		10.7531	106.678	4	iuc 3	0	iro 3	ybt 2; ICEKp1 (323)	0	1	0	0	0	0	0	0	0	0	0	0	0	0	0	0	0	0	0	0	0	0	0	0	0	0	0	0	0	0	0	0	0	0	0
SRR12233571		Vietnam	Hospital for Tropical Diseases - Ho Chi Minh City		Broncho-alveolar lavage	Human		10.7531	106.678	4	iuc 3	0	iro 3	ybt 2; ICEKp1 (323)	0	1	0	0	0	0	0	0	0	0	0	0	0	0	0	0	0	0	0	0	0	0	0	0	0	0	0	0	0	0	0	0	0	0	0
SRR12233572		Vietnam	Hospital for Tropical Diseases - Ho Chi Minh City		Broncho-alveolar lavage	Human		10.7531	106.678	4	iuc 3	0	iro 3	ybt 2; ICEKp1 (323)	0	1	0	0	0	0	0	0	0	0	0	0	0	0	0	0	0	0	0	0	0	0	0	0	0	0	0	0	0	0	0	0	0	0	0
SRR12662226	2017	Chile		2017-01-01	blood	Human		-31	-71	1	no iuc	0	0	ybt 14; ICEKp5 (376)	1	0	0	0	1	0	0	1	0	0	0	0	0	0	0	0	0	0	0	0	0	0	0	0	0	0	0	0	0	0	0	0	0	0	0
SRR12662227	1st January 2017	Chile		2017-01-01	rectal	Human		-31	-71	1	no iuc	0	0	ybt 14; ICEKp5 (376)	1	0	0	0	1	0	0	1	0	0	0	0	0	0	0	0	0	0	0	0	0	0	0	0	0	0	0	0	0	0	0	0	0	0	0
SRR12662228	2017	Chile		2017-01-01	blood	Human		-31	-71	1	no iuc	0	0	ybt 14; ICEKp5 (376)	1	0	0	0	1	0	0	1	0	0	0	0	0	0	0	0	0	0	0	0	0	0	0	0	0	0	0	0	0	0	0	0	0	0	0
SRR12662229	2017	Chile		2017-01-01	blood	Human		-31	-71	1	no iuc	0	0	ybt 14; ICEKp5 (376)	1	0	0	0	1	0	0	1	0	0	0	0	0	0	0	0	0	0	0	0	0	0	0	0	0	0	0	0	0	0	0	0	0	0	0
SRR12662231	2017	Chile		2017-01-01	blood	Human		-31	-71	1	no iuc	0	0	ybt 14; ICEKp5 (376)	1	0	0	0	1	0	0	1	0	0	0	0	0	0	0	0	0	0	0	0	0	0	0	0	0	0	0	0	0	0	0	0	0	0	0
SRR12764024	1st January 2019	USA	Pittsburgh, Pennsylvania	2019-01-01	urine	Human		40.44	-79.97	1	no iuc	0	0	ybt 14; ICEKp5 (376-1LV)	0	0	0	0	1	0	0	0	0	0	0	0	0	0	0	0	0	0	0	0	0	0	0	0	1	1	0	0	0	0	0	0	0	0	0
SRR13356556	1st January 2018	France		2018-01-01		Horse		47	2	1	no iuc	0	0	ybt 14; ICEKp5 (145-2LV)	1	0	0	0	1	0	0	0	0	0	0	0	0	0	0	0	0	0	0	1	0	0	0	0	1	1	0	0	0	0	0	0	0	0	0
SRR13356573	1st January 2017	France		2017-01-01		Horse		47	2	1	no iuc	0	0	ybt 14; ICEKp5 (145-2LV)	1	0	0	0	1	0	0	0	0	0	0	0	0	0	0	0	0	0	0	1	0	0	0	0	1	1	0	0	0	0	0	0	0	0	0
SRR13673904	1st January 2020	Australia		2020-01-01	laboratory	Unknown		-37.84	144.98	1	no iuc	0	0	ybt 6; ICEKp5 (truncated) (63-1LV)	0	0	0	0	0	0	0	0	0	0	0	0	0	0	0	0	0	0	0	1	0	0	0	0	1	1	0	0	0	0	0	0	0	0	0
SRR13673906	1st January 2020	Australia		2020-01-01	laboratory	Unknown		-37.84	144.98	1	no iuc	0	0	ybt 6; ICEKp5 (truncated) (63-1LV)	0	0	0	0	0	0	0	0	0	0	0	0	0	0	0	0	0	0	0	1	0	0	0	0	1	1	0	0	0	0	0	0	0	0	0
SRR13673940	1st January 2020	Australia		2020-01-01	laboratory	Unknown		-37.84	144.98	1	no iuc	0	0	ybt 6; ICEKp5 (truncated) (63-1LV)	0	0	0	0	0	0	0	0	0	0	0	0	0	0	0	0	0	0	0	1	0	0	0	0	1	1	0	0	0	0	0	0	0	0	0
SRR13858311	1st January 2020	USA	PA	2020-01-01	Animal-Swine-Market Swine (cecal)	Porcine		41	-77.5	3	iuc 3	0	0	0	0	0	0	0	0	0	0	0	0	0	0	0	0	0	0	0	0	0	0	0	0	0	0	0	0	0	0	0	0	0	0	0	0	0	0
SRR13893453	1st January 2017	USA	Baltimore	2017-01-01	patient	Human		39.29	-76.59	1	no iuc	0	0	ybt 14; ICEKp5 (376)	1	0	0	0	1	0	0	0	0	0	0	0	0	0	0	0	0	0	0	0	0	0	0	0	0	0	0	0	0	0	0	0	0	0	0
SRR14449666	1st January 2017	USA		2017-01-01	respiratory	Human		40	-100	1	no iuc	0	0	ybt 14; ICEKp5 (376)	1	0	0	0	1	0	0	0	0	0	0	0	0	0	0	0	0	0	0	0	0	0	0	0	1	1	0	0	1	0	0	0	0	0	0
SRR14449704	1st January 2018	Chile		2018-01-01	urine	Human		-31	-71	1	no iuc	0	0	ybt 14; ICEKp5 (376-1LV)	0	0	0	0	0	0	0	0	0	0	0	0	0	0	0	0	0	0	0	0	0	0	0	0	1	0	0	0	0	0	0	0	0	0	0
SRR14449705	1st January 2018	Chile		2018-01-01	wound	Human		-31	-71	1	no iuc	0	0	ybt 14; ICEKp5 (376)	1	0	0	0	1	0	0	1	0	0	0	0	0	0	0	0	0	0	0	0	0	0	0	0	0	0	0	0	0	0	0	0	0	0	0
SRR14449706	1st January 2018	Chile		2018-01-01	urine	Human		-31	-71	1	no iuc	0	0	ybt 14; ICEKp5 (376)	1	0	0	0	1	0	0	1	0	0	0	0	0	0	0	0	0	0	0	0	0	0	0	0	1	1	0	0	0	0	0	0	0	0	0
SRR14449707	1st January 2018	Chile		2018-01-01	urine	Human		-31	-71	1	no iuc	0	0	ybt 14; ICEKp5 (376)	1	0	0	0	1	0	0	0	0	0	0	0	0	0	0	0	0	0	0	0	0	0	0	0	0	1	0	0	0	0	0	0	0	0	0
SRR14449805	1st January 2018	Chile		2018-01-01	urine	Human		-31	-71	1	no iuc	0	0	ybt 14; ICEKp5 (376)	1	0	0	0	1	0	0	1	0	0	0	0	0	0	0	0	0	0	0	0	0	0	0	0	0	1	0	0	0	0	0	0	0	0	0
SRR14449808	1st January 2018	Chile		2018-01-01	urine	Human		-31	-71	1	no iuc	0	0	ybt 14; ICEKp5 (376)	0	0	0	0	1	0	0	1	0	0	0	0	0	0	0	0	0	0	0	0	0	0	0	0	0	0	0	0	0	0	0	0	0	0	0
SRR14449809	1st January 2018	Chile		2018-01-01	urine	Human		-31	-71	1	no iuc	0	0	ybt 14; ICEKp5 (376)	0	0	0	0	0	0	0	0	0	0	0	1	0	0	0	0	0	0	0	0	0	0	0	1	0	0	0	0	0	0	0	0	0	0	0
SRR14449816	1st January 2018	Chile		2018-01-01	other	Human		-31	-71	1	no iuc	0	0	ybt 14; ICEKp5 (376)	1	0	0	0	1	0	0	1	0	0	0	0	0	0	0	0	0	0	0	0	0	0	0	0	1	1	0	0	0	0	0	0	0	0	0
SRR14449818	1st January 2018	Chile		2018-01-01	urine	Human		-31	-71	1	no iuc	0	0	ybt 14; ICEKp5 (376)	1	0	0	0	1	0	0	1	0	0	0	0	0	0	0	0	0	0	0	0	0	0	0	0	1	1	0	0	0	0	0	0	0	0	0
SRR14449824	1st January 2018	Chile		2018-01-01	respiratory	Human		-31	-71	1	no iuc	0	0	ybt 14; ICEKp5 (376-1LV)	1	0	0	0	1	0	0	1	0	0	0	0	0	0	0	0	0	0	0	0	0	0	0	0	1	1	0	0	0	0	0	0	0	0	0
SRR14449828	1st January 2018	Chile		2018-01-01	urine	Human		-31	-71	1	no iuc	0	0	ybt 14; ICEKp5 (376)	0	0	0	0	1	0	0	1	0	0	0	0	0	0	0	0	0	0	0	0	0	0	0	0	0	0	0	0	0	0	0	0	0	0	0
SRR14449832	1st January 2018	Chile		2018-01-01	respiratory	Human		-31	-71	1	no iuc	0	0	ybt 14; ICEKp5 (376)	0	1	0	0	1	0	0	1	0	0	0	0	0	1	0	0	0	0	0	0	0	0	0	0	1	1	0	0	0	0	0	0	0	0	0
SRR14449833	1st January 2018	Chile		2018-01-01	respiratory	Human		-31	-71	1	no iuc	0	0	ybt 14; ICEKp5 (376)	1	0	0	0	1	0	0	1	0	0	0	0	0	0	0	0	0	0	0	0	0	0	0	0	1	1	0	0	0	0	0	0	0	0	0
SRR14449834	1st January 2018	Chile		2018-01-01	urine	Human		-31	-71	1	no iuc	0	0	ybt 14; ICEKp5 (376)	1	0	0	0	1	0	0	1	0	0	0	0	0	0	0	0	0	0	0	0	0	0	0	0	1	1	0	0	0	0	0	0	0	0	0
SRR14449837	1st January 2018	Chile		2018-01-01	urine	Human		-31	-71	1	no iuc	0	0	ybt 14; ICEKp5 (376)	1	0	0	0	1	0	0	0	0	0	0	0	0	0	0	0	0	0	0	0	0	0	0	0	1	1	0	0	0	0	0	0	0	0	0
SRR14449839	1st January 2018	Chile		2018-01-01	urine	Human		-31	-71	1	no iuc	0	0	ybt 14; ICEKp5 (376)	1	0	0	0	1	0	0	0	0	0	0	0	0	0	0	0	0	0	0	0	0	0	0	0	1	1	0	0	0	0	0	0	0	0	0
SRR14449982	2018	USA		2018-01-01	blood	Human		40	-100	1	no iuc	0	0	ybt 14; ICEKp5 (376-1LV)	1	0	0	0	1	0	0	0	0	0	0	0	0	0	0	0	0	0	0	0	0	0	0	0	0	0	0	0	0	0	0	0	0	0	0
SRR14449983	1st January 2018	USA		2018-01-01	wound	Human		40	-100	1	no iuc	0	0	ybt 14; ICEKp5 (376-2LV)	1	0	0	0	1	0	0	0	0	0	0	0	0	0	0	0	0	0	0	0	0	0	0	0	0	0	0	0	0	0	0	0	0	0	0
SRR14450037	2017	Colombia		2017-01-01	blood	Human		3.81667	-73.9167	0	no iuc	0	0	0	0	0	0	0	1	0	0	0	0	0	1	0	0	0	0	0	0	0	0	0	0	0	0	0	0	0	0	1	0	1	0	0	0	0	0
SRR14450226	1st January 2018	China		2018-01-01	Non-wound abdominal	Human		35	103	3	iuc 5	0	iro 5	0	0	0	0	0	1	0	0	0	0	0	1	0	0	0	0	0	0	0	0	0	0	0	0	0	1	1	0	0	0	0	0	0	0	0	0
SRR15098003	2020	Australia		2020-01-01	blood (whole)	Human		-25	135	3	iuc 1	0	iro 1	0	0	0	0	0	0	0	0	0	0	0	0	0	0	0	0	0	0	0	0	0	0	0	0	0	0	0	0	0	0	0	0	0	0	0	0
SRR15098017	1st January 2020	Australia		2020-01-01	urine	Human		-25	135	3	iuc 1	0	iro 1	0	0	0	0	0	0	0	0	0	0	0	0	0	0	0	0	0	0	0	0	0	0	0	0	0	0	0	0	0	0	0	0	0	0	0	0
SRR15098091	1st January 2019	Australia		2019-01-01	urine	Human		-25	135	1	no iuc	0	0	ybt 6; ICEKp5 (63)	0	0	0	0	0	0	0	0	0	0	0	0	0	0	0	0	0	0	0	0	0	0	0	0	1	1	0	0	0	0	0	0	0	0	0
SRR15098128	1st January 2019	Australia		2019-01-01	urine	Human		-25	135	1	no iuc	0	0	ybt unknown (0)	0	0	0	0	0	0	0	0	0	0	0	1	0	0	0	0	0	0	0	0	0	0	0	0	0	0	0	0	0	0	0	0	0	0	0
SRR15098132	1st January 2019	Australia		2019-01-01	urine	Human		-25	135	1	no iuc	0	0	ybt unknown (0)	0	0	0	0	0	0	0	0	0	0	0	0	0	0	0	0	0	0	0	0	0	0	0	0	0	0	0	0	0	0	0	0	0	0	0
SRR15569569	2017	USA	St. Louis, Missori	2017-01-01	blood	Human		38.627	-90.1994	1	no iuc	0	0	ybt 14; ICEKp5 (135-2LV)	0	0	0	0	0	0	0	1	0	0	0	0	0	0	0	0	0	0	0	0	0	0	0	0	0	0	0	0	0	0	0	0	0	0	0
SRR15569582	1st January 2017	USA	St. Louis, Missori	2017-01-01	urine	Human		38.627	-90.1994	1	no iuc	0	0	ybt 14; ICEKp5 (truncated) (376-1LV)	1	0	0	0	1	0	0	0	0	0	0	0	0	0	0	0	0	0	0	0	0	0	0	0	1	1	0	0	0	0	0	0	0	0	0
SRR16108324	19th February 2019	Japan	Aichi	2019-02-19		Human		35.0713	137.001	1	no iuc	0	0	ybt 14; ICEKp5 (376)	0	0	0	0	1	0	0	0	0	0	0	0	0	0	0	0	0	0	0	0	0	0	0	0	0	0	0	0	0	0	0	0	0	0	0
SRR16242803	25th January 2019	China	Shandong province	2019-01-25	sputum	Human		36.4	117	4	iuc 3	0	iro 3	ybt 2; ICEKp1 (323-1LV)	0	0	0	0	0	0	0	1	0	0	0	0	0	0	0	0	0	0	0	0	0	0	0	0	1	1	0	0	0	0	0	0	0	0	0
SRR17301938	3rd November 2014	United Kingdom		2014-11-03		Human		54	-2	1	no iuc	0	0	ybt 14; ICEKp5 (145-2LV)	0	0	0	0	0	0	0	0	0	0	0	0	0	0	0	0	0	0	0	1	0	0	0	0	0	0	0	0	0	0	0	0	1	0	0
SRR17302029	7th October 2014	United Kingdom		2014-10-07		Human		54	-2	0	no iuc	0	0	0	0	0	0	0	0	0	0	0	0	0	0	0	0	0	0	0	0	0	0	1	0	0	0	0	1	1	0	1	0	0	0	0	0	0	0
SRR17302047	11th August 2014	United Kingdom		2014-08-11		Human		54	-2	1	no iuc	0	0	ybt 14; ICEKp5 (145-2LV)	1	0	0	0	1	0	0	0	0	0	0	0	0	0	0	0	0	0	0	0	0	0	0	0	0	0	0	1	0	0	0	0	0	0	0
SRR17302089	15th August 2014	United Kingdom		2014-08-15		Human		54	-2	1	no iuc	0	0	ybt 14; ICEKp5 (145-2LV)	1	0	0	0	1	0	0	0	0	0	0	0	0	0	0	0	0	0	0	0	0	0	0	0	0	0	0	1	0	0	0	0	0	0	0
SRR17302246	1st October 2014	United Kingdom		2014-10-01		Human		54	-2	1	no iuc	0	0	ybt 14; ICEKp5 (145-2LV)	1	0	0	0	1	0	0	0	0	0	0	0	0	0	0	0	0	0	0	0	0	0	0	0	0	0	0	1	0	0	0	0	0	0	0
SRR17302632	15th September 2015	United Kingdom		2015-09-15		Human		54	-2	0	no iuc	0	0	0	0	0	0	0	0	1	0	1	0	0	0	0	0	0	0	0	0	0	0	0	0	0	0	0	0	0	1	0	0	0	0	0	0	0	0
SRR17302642	22nd October 2014	United Kingdom		2014-10-22		Human		54	-2	1	no iuc	0	0	ybt unknown (0)	1	0	0	0	1	0	0	0	0	0	0	0	0	0	0	0	0	0	0	0	0	0	0	0	0	0	0	1	0	0	0	0	0	0	0
SRR17302661	1st December 2015	United Kingdom		2015-12-01		Human		54	-2	1	no iuc	0	0	ybt 6; ICEKp5 (63-1LV)	0	0	0	0	0	0	0	0	0	0	0	0	0	0	0	0	0	0	0	0	0	0	0	0	1	1	0	0	0	0	0	0	0	0	1
SRR17302714	21st June 2015	United Kingdom		2015-06-21		Human		54	-2	0	no iuc	0	0	0	0	0	0	0	0	0	0	0	0	0	0	0	0	0	0	0	0	0	0	1	0	0	0	0	1	1	0	1	0	0	0	0	0	0	0
SRR17302768	25th July 2014	United Kingdom		2014-07-25		Human		54	-2	1	no iuc	0	0	ybt 14; ICEKp5 (145-2LV)	1	0	0	0	1	0	0	0	0	0	0	0	0	0	0	0	0	0	0	0	0	0	0	0	0	0	0	1	0	0	0	0	0	0	0
SRR17302792	28th November 2015	United Kingdom		2015-11-28		Human		54	-2	1	no iuc	0	0	ybt 6; ICEKp5 (63)	0	0	0	0	0	0	0	0	0	0	0	0	0	0	0	0	0	0	0	0	0	0	0	0	1	1	0	0	0	0	0	0	0	0	1
SRR17303671	24th July 2014	United Kingdom		2014-07-24		Human		54	-2	1	no iuc	0	0	ybt 14; ICEKp5 (145-2LV)	1	0	0	0	1	0	0	0	0	0	0	0	0	0	0	0	0	0	0	0	0	0	0	0	0	0	0	1	0	0	0	0	0	0	0
SRR17303702	28th August 2014	United Kingdom		2014-08-28		Human		54	-2	0	no iuc	0	0	0	0	0	0	0	0	0	0	0	0	0	0	0	0	0	0	0	0	0	0	1	0	0	0	0	1	1	0	1	0	0	0	0	0	0	0
SRR17303731	13th July 2014	United Kingdom		2014-07-13		Human		54	-2	1	no iuc	0	0	ybt 14; ICEKp5 (379)	0	0	0	0	0	0	1	0	0	0	0	0	0	0	0	1	0	0	0	0	0	0	0	0	0	1	0	0	0	0	0	0	0	0	0
SRR17303901	4th August 2014	United Kingdom		2014-08-04		Human		54	-2	1	no iuc	0	0	ybt 14; ICEKp5 (145-2LV)	1	0	0	0	1	0	0	0	0	0	0	0	0	0	0	0	0	0	0	0	0	0	0	0	0	0	0	1	0	0	0	0	0	0	0
SRR17304166	23rd November 2014	United Kingdom		2014-11-23		Human		54	-2	1	no iuc	0	0	ybt 6; ICEKp5 (63)	0	0	0	0	0	0	0	0	0	0	0	0	0	0	0	0	0	0	0	0	0	0	0	0	1	1	0	0	0	0	0	0	0	0	1
SRR17304286	29th September 2014	United Kingdom		2014-09-29		Human		54	-2	1	no iuc	0	0	ybt 14; ICEKp5 (145-2LV)	1	0	0	0	1	0	0	0	0	0	0	0	0	0	0	0	0	0	0	0	0	0	0	0	0	0	0	1	0	0	0	0	0	0	0
SRR17304398	20th July 2014	United Kingdom		2014-07-20		Human		54	-2	1	no iuc	0	0	ybt 14; ICEKp5 (145-3LV)	1	0	0	0	1	0	0	0	0	0	0	0	0	0	0	0	0	0	0	0	0	0	0	0	0	0	0	1	0	0	0	0	0	0	0
SRR17304470	4th August 2014	United Kingdom		2014-08-04		Human		54	-2	1	no iuc	0	0	ybt 14; ICEKp5 (145-2LV)	1	0	0	0	1	0	0	0	0	0	0	0	0	0	0	0	0	0	0	0	0	0	0	0	0	0	0	1	0	0	0	0	0	0	0
SRR17304531	29th September 2014	United Kingdom		2014-09-29		Human		54	-2	1	no iuc	0	0	ybt 14; ICEKp5 (145-2LV)	1	0	0	0	1	0	0	0	0	0	0	0	0	0	0	0	0	0	0	0	0	0	0	0	0	0	0	1	0	0	0	0	0	0	0
SRR17308592	3rd January 2016	United Kingdom		2016-01-03		Human		54	-2	1	no iuc	0	0	ybt 14; ICEKp5 (145-2LV)	0	0	0	0	0	0	0	0	0	0	0	0	0	0	0	0	0	0	0	0	0	0	0	0	1	1	0	1	0	0	0	0	0	0	0
SRR17308756		United Kingdom				Human		54	-2	1	no iuc	0	0	ybt 14; ICEKp5 (145-2LV)	1	0	0	0	1	0	0	0	0	0	0	0	0	0	0	0	0	0	0	0	0	0	0	0	0	0	0	1	0	0	0	0	0	0	0
SRR17308965	4th August 2014	United Kingdom		2014-08-04		Human		54	-2	1	no iuc	0	0	ybt 14; ICEKp5 (145-2LV)	1	0	0	0	1	0	0	0	0	0	0	0	0	0	0	0	0	0	0	0	0	0	0	0	0	0	0	1	0	0	0	0	0	0	0
SRR17431309	1st July 2019	USA	New York, Monroe County	2019-07-01	kidney	Human		43.1545	-77.5917	1	no iuc	0	0	ybt 8; ICEKp9 (554)	0	0	0	0	0	0	0	0	0	0	0	0	0	0	0	0	0	0	0	0	0	0	0	0	0	0	0	0	0	0	0	0	0	0	0
SRR17883311	1st January 2019	Netherlands		2019-01-01	urine	Human		52.3167	5.55	0	no iuc	0	0	0	0	0	0	0	0	0	0	0	0	0	0	0	0	0	0	0	0	0	0	0	0	0	0	0	0	0	0	0	0	0	0	0	0	0	0
SRR18175545	1st March 2020	USA	NY	2020-03-01	Wound (Equus Caballus)	Unknown		40.7648	-73.9808	1	no iuc	0	iro 3	ybt 2; ICEKp1 (323)	0	1	0	0	0	0	0	0	0	0	0	0	0	0	0	0	0	0	0	0	0	0	0	0	1	1	0	0	0	0	0	0	0	0	0
SRR18175608	11th November 2020	USA	MN	2020-11-11	spleen	Unknown		46	-94	3	iuc 5	0	iro 5	0	0	0	0	0	0	0	0	0	0	0	0	0	0	0	0	0	0	0	0	0	0	0	0	0	0	0	0	0	0	0	0	0	0	0	0
SRR18209224	1st January 2020	Australia	Melbourne	2020-01-01	sputum	Human		-37.8462	144.983	1	no iuc	0	0	ybt 14; ICEKp5 (145-2LV)	0	0	0	0	0	0	0	0	0	0	0	0	0	0	0	0	0	0	0	0	0	0	0	0	0	0	0	0	0	0	0	0	0	0	0
SRR18486019	24th June 2017	USA	Ann Arbor, Michigan	2017-06-24	rectal swab	Human		42.28	-83.74	0	no iuc	0	0	0	0	0	0	0	0	0	0	0	0	0	0	0	0	0	0	0	0	0	0	0	0	0	0	0	0	0	0	0	0	0	0	0	0	0	0
SRR18543892	1st January 2016	Norway		2016-01-01	marine environment	Unknown		61	8	1	no iuc	0	0	ybt 6; ICEKp5 (63)	0	0	0	0	0	0	0	0	0	0	0	0	0	0	0	0	0	0	0	1	0	0	0	0	1	1	0	0	0	0	0	0	0	0	0
SRR2098774	23rd February 2012	USA	Flagstaff, AZ	2012-02-23	Retail turkey	Food		35.1995	-111.651	1	no iuc	0	0	ybt 6; ICEKp5 (63-1LV)	0	0	0	0	0	0	0	0	0	0	0	0	0	0	0	0	0	0	0	1	0	0	0	0	1	1	0	0	0	0	0	0	0	0	0
SRR2127409	2014	USA		2014-01-01		Human		40	-100	3	iuc 1	0	iro 1	0	0	0	0	0	0	0	0	0	0	0	0	0	0	0	0	0	0	0	0	0	0	0	0	0	0	0	0	0	0	0	0	0	0	0	0
SRR5082486	2014	Australia	Melbourne	2014-01-01	Rectal swab	Human		-37.8457	144.982	0	no iuc	0	0	0	0	0	0	0	0	0	0	0	1	0	0	0	0	0	0	0	0	0	0	0	0	0	0	0	0	0	0	0	0	0	0	0	0	0	0
SRR5385852	18th August 2013	USA	Houston	2013-08-18	Blood	Human		29.7107	-95.4006	1	no iuc	0	0	ybt 14; ICEKp5 (376)	1	0	0	0	1	0	0	0	0	0	0	0	0	0	0	0	0	0	0	0	0	0	0	0	1	1	0	0	0	0	0	0	0	0	0
SRR5385862	16th August 2013	USA	Houston	2013-08-16	Urine	Human		29.7107	-95.4006	1	no iuc	0	0	ybt 14; ICEKp5 (376)	1	0	0	0	1	0	0	0	0	0	0	0	0	0	0	0	0	0	0	0	0	0	0	0	1	1	0	0	0	0	0	0	0	0	0
SRR5385866	18th August 2013	USA	Houston	2013-08-18	Respiratory	Human		29.7107	-95.4006	1	no iuc	0	0	ybt 14; ICEKp5 (376)	1	0	0	0	1	0	0	0	0	0	0	0	0	0	0	0	0	0	0	0	0	0	0	0	1	1	0	0	0	0	0	0	0	0	0
SRR5385867	18th August 2013	USA	Houston	2013-08-18	Respiratory	Human		29.7107	-95.4006	1	no iuc	0	0	ybt 14; ICEKp5 (376)	1	0	0	0	1	0	0	0	0	0	0	0	0	0	0	0	0	0	0	0	0	0	0	0	1	1	0	0	0	0	0	0	0	0	0
SRR5385871	18th August 2013	USA	Houston	2013-08-18	Respiratory	Human		29.7107	-95.4006	1	no iuc	0	0	ybt 14; ICEKp5 (376)	1	0	0	0	1	0	0	0	0	0	0	0	0	0	0	0	0	0	0	0	0	0	0	0	1	1	0	0	0	0	0	0	0	0	0
SRR5386038	15th September 2014	USA	Houston	2014-09-15	Respiratory	Human		29.7107	-95.4006	1	no iuc	0	0	ybt 14; ICEKp5 (376)	1	0	0	0	1	0	0	0	0	0	0	0	0	0	0	0	0	0	0	0	0	0	0	0	1	1	0	0	0	0	0	0	0	0	0
SRR5386051	16th September 2014	USA	Houston	2014-09-16	Respiratory	Human		29.7107	-95.4006	1	no iuc	0	0	ybt 14; ICEKp5 (376)	1	0	0	0	1	0	0	0	0	0	0	0	0	0	0	0	0	0	0	0	0	0	0	0	1	1	0	0	0	0	0	0	0	0	0
SRR5386062	15th September 2014	USA	Houston	2014-09-15	Respiratory	Human		29.7107	-95.4006	1	no iuc	0	0	ybt 14; ICEKp5 (376)	1	0	0	0	1	0	0	0	0	0	0	0	0	0	0	0	0	0	0	0	0	0	0	0	1	1	0	0	0	0	0	0	0	0	0
SRR5386084	13th September 2014	USA	Houston	2014-09-13	Respiratory	Human		29.7107	-95.4006	1	no iuc	0	0	ybt 14; ICEKp5 (376)	1	0	0	0	1	0	0	0	0	0	0	0	0	0	0	0	0	0	0	0	0	0	0	0	1	1	0	0	0	0	0	0	0	0	0
SRR5386651	28th June 2014	USA	Houston	2014-06-28	Respiratory	Human		29.7107	-95.4006	1	no iuc	0	0	ybt 9; ICEKp3 (183)	0	0	0	0	0	0	0	0	0	0	0	0	0	0	0	0	0	0	0	0	0	0	0	0	0	0	0	0	0	0	0	0	0	0	0
SRR5386681	30th May 2014	USA	Houston	2014-05-30	Wound	Human		29.7107	-95.4006	1	no iuc	0	0	ybt 14; ICEKp5 (376-1LV)	0	0	0	0	1	0	0	0	0	0	0	0	0	0	0	0	0	0	0	0	0	0	0	0	1	1	0	0	0	0	0	0	0	0	0
SRR5387290	29th January 2015	USA	Houston	2015-01-29	Blood	Human		29.7107	-95.4006	1	no iuc	0	0	ybt 14; ICEKp5 (376)	1	0	0	0	1	0	0	0	0	0	0	0	0	0	0	0	0	0	0	0	0	0	0	0	1	1	0	0	0	0	0	0	0	0	0
SRR5513476	29th February 2016	Nigeria		2016-02-29	Blood	Human		9	8	1	no iuc	0	0	ybt 14; ICEKp5 (144-3LV)	1	0	0	0	0	0	0	0	0	0	0	0	0	0	0	0	0	0	0	0	0	0	0	0	1	1	0	0	0	0	0	0	0	0	0
SRR5513477	8th March 2016	Nigeria		2016-03-08	CSF	Human		9	8	1	no iuc	0	0	ybt 14; ICEKp5 (144-3LV)	1	0	0	0	0	0	0	0	0	0	0	0	0	0	0	0	0	0	0	0	0	0	0	0	1	1	0	0	0	0	0	0	0	0	0
SRR5513510	9th September 2014	Nigeria		2014-09-09	Blood	Human		9	8	1	no iuc	0	0	ybt 14; ICEKp5 (145-2LV)	1	0	0	0	0	0	0	0	0	0	0	0	0	0	0	0	0	0	0	0	0	0	0	0	1	1	0	0	0	0	0	0	0	0	0
SRR5513550	17th March 2014	Nigeria		2014-03-17	Blood	Human		9	8	0	no iuc	0	0	0	1	0	0	0	1	0	0	0	0	0	0	0	0	0	0	0	0	0	0	1	0	0	0	0	1	1	0	0	0	0	0	0	0	0	0
SRR5513621	12th February 2010	Nigeria		2010-02-12	Blood	Human		9	8	0	no iuc	0	0	0	1	0	0	0	0	0	0	0	0	0	0	0	0	0	0	0	0	0	0	0	0	0	0	0	1	1	0	0	0	0	0	0	0	0	0
SRR5514214	8th April 2010	Nigeria		2010-04-08	Blood	Human		9	8	0	no iuc	0	0	0	1	0	0	0	0	0	0	0	0	0	0	0	0	0	0	0	0	0	0	0	0	0	0	0	1	1	0	0	0	0	0	0	0	0	0
SRR5877493	21st October 2013	Cambodia	Siem Reap	2013-10-21	Clinical or carriage sample	Human		13.37	103.84	3	iuc 3	0	0	0	0	1	0	0	0	0	0	0	0	0	0	1	0	0	0	0	0	0	0	0	0	0	0	0	0	0	0	0	0	0	0	0	0	0	0
SRR5973397	25th January 2017	USA	Houston	2017-01-25	Urine	Human		29.7107	-95.4006	1	no iuc	0	0	ybt 14; ICEKp5 (376)	0	0	0	0	1	0	0	0	0	0	0	0	0	0	0	0	0	0	0	0	0	0	0	0	1	1	0	0	0	0	0	0	0	0	0
SRR6852552	11th August 2017	China	Xi'an	2017-08-11		Human		34.2197	108.937	1	no iuc	0	iro 3	ybt 2; ICEKp1 (truncated) (323-1LV)	0	1	0	0	0	0	0	0	0	0	0	0	0	0	0	0	0	0	0	0	0	0	0	0	0	0	0	0	0	0	0	0	0	0	0
SRR7828673	2017	New Zealand		2017-01-01	Blood	Human		-42	174	1	no iuc	0	0	ybt 6; ICEKp5 (63-2LV)	1	0	0	0	1	0	0	0	0	0	0	0	0	0	0	0	0	0	0	0	0	0	0	0	1	1	0	0	0	0	0	0	0	0	0
SRR7828699	2016	New Zealand		2016-01-01	Blood	Human		-42	174	1	no iuc	0	0	ybt 6; ICEKp5 (63-1LV)	1	0	0	0	0	0	0	0	0	0	0	0	0	0	0	0	0	0	0	0	0	0	0	0	1	1	0	0	0	0	0	0	0	0	0
SRR7828702	2017	New Zealand		2017-01-01	Blood	Human		-42	174	1	no iuc	0	0	ybt 6; ICEKp5 (63-1LV)	1	0	0	0	0	0	0	0	0	0	0	0	0	0	0	0	0	0	0	0	0	0	0	0	1	1	0	0	0	0	0	0	0	0	0
SRR7828769	2015	New Zealand		2015-01-01	Blood	Human		-42	174	1	no iuc	0	0	ybt 6; ICEKp5 (63-1LV)	0	0	0	0	1	0	0	0	0	0	0	0	0	0	0	0	0	0	0	0	0	0	0	0	1	1	0	0	0	0	0	0	0	0	0
SRR7828834	2016	New Zealand		2016-01-01	Blood	Human		-42	174	1	no iuc	0	0	ybt 6; ICEKp5 (63-1LV)	1	0	0	0	1	0	0	0	0	0	0	0	0	0	0	0	0	0	0	0	0	0	0	0	1	1	0	0	0	0	0	0	0	0	0
SRR7828843	2015	New Zealand		2015-01-01	Blood	Human		-42	174	1	no iuc	0	0	ybt 6; ICEKp5 (63-2LV)	1	0	0	0	1	0	0	0	0	0	0	0	0	0	0	0	0	0	0	0	0	0	0	0	1	1	0	0	0	0	0	0	0	0	0
SRR8174964	2011	Tanzania	Dar es Salaam	2011-01-01	Faeces	Human		-6.8228	39.2697	0	no iuc	0	0	0	1	0	0	0	0	0	0	0	0	0	0	0	0	0	0	0	0	0	0	0	0	0	0	0	1	1	0	0	0	0	0	0	0	0	0
SRR8175021	2011	Tanzania	Dar es Salaam	2011-01-01	Faeces	Human		-6.8228	39.2697	0	no iuc	0	0	0	1	0	0	0	0	0	0	0	0	0	0	0	0	0	0	0	0	0	0	0	0	0	0	0	1	1	0	0	0	0	0	0	0	0	0
SRR8180469	7th April 2016	USA		2016-07-04	bronchoalveolar lavage from right lung	Human		38.9272	-77.0154	1	no iuc	0	0	ybt 14; ICEKp5 (376)	0	0	0	0	0	0	0	0	0	0	0	1	0	0	0	0	0	0	0	1	0	0	0	0	0	0	0	0	0	0	0	0	0	0	0
SRR8199314	2017	USA	Pittsburgh, Pennsylvania	2017-01-01	Blood	Human		40.44	-79.97	1	no iuc	0	0	ybt 14; ICEKp5 (376)	1	0	0	0	1	0	0	0	0	0	0	0	0	0	0	0	0	0	0	0	0	0	0	0	1	1	0	0	0	0	0	0	0	0	0
SRR8859439	2017	India		2017-01-01	Urine	Human		30.73	76.77	1	no iuc	0	0	ybt 14; ICEKp5 (145-2LV)	1	0	0	0	1	0	0	0	0	0	0	0	0	0	0	0	0	0	0	1	0	0	1	0	1	1	0	0	0	1	0	0	0	0	0
[truncated: 123 more columns]
