# Supplementary material for: Molecular epidemiology and emergence of sequence type 25 hypervirulent Klebsiella pneumoniae in pigs in the Netherlands (2013–2020): a global comparative analysis with human and pig isolates
Source: Microb Genom. 2025 Apr 23;11(4):001388. doi: 10.1099/mgen.0.001388 (PMC12018708; doi:10.1099/mgen.0.001388)
Supplement: Uncited Supplementary Material 3. [file mgen-11-01388-s003.xlsx]

## Sheet: CheckM
TableS2.A: The CheckM estimates of genome completeness and contamination of isolates sequenced from this study
This supplementary material is hosted by Microbial Genomics as supporting information alongside the article "Molecular epidemiology and emergence of sequence type 25 (ST25) hypervirulent Klebsiella pneumonia in Dutch pigs (2013-2022): a global comparative analysis with human and pig isolates", on behalf of the authors, who remain responsible for the accuracy and appropriateness of the content.
Bin Id	Marker lineage	# genomes	# markers	# marker sets	0	1	2	3	4	5+	Completeness	Contamination	Strain heterogeneity
22S00288-1	Klebsiella (5)	29	1359	348	4	1351	4	0	0	0	99.93	0.35	0
22S00286-1	Klebsiella (5)	29	1359	348	5	1350	4	0	0	0	99.89	0.35	0
22S00285-1	Klebsiella (5)	29	1359	348	5	1350	4	0	0	0	99.87	0.35	0
22S00276-1	Klebsiella (5)	29	1359	348	5	1349	5	0	0	0	99.85	0.4	0
22S00287-1	Klebsiella (5)	29	1359	348	6	1349	4	0	0	0	99.84	0.35	0
22S00281-1	Klebsiella (5)	29	1359	348	6	1349	4	0	0	0	99.84	0.35	0
22S00303-1	Klebsiella (5)	29	1359	348	6	1349	4	0	0	0	99.83	0.35	0
18S04231-1	Klebsiella (5)	29	1359	348	6	1345	8	0	0	0	99.82	0.54	0
22S00310-1	Klebsiella (5)	29	1359	348	6	1345	8	0	0	0	99.81	0.54	0
22S00301-1	Klebsiella (5)	29	1359	348	6	1349	4	0	0	0	99.81	0.35	0
22S00296-1	Klebsiella (5)	29	1359	348	5	1345	9	0	0	0	99.8	0.79	0
22S00283-1	Klebsiella (5)	29	1359	348	6	1344	9	0	0	0	99.77	0.79	0
22S00298-1	Klebsiella (5)	29	1359	348	7	1348	4	0	0	0	99.77	0.35	0
18S04229-1	Klebsiella (5)	29	1359	348	6	1349	4	0	0	0	99.77	0.35	0
22S00306-1	Klebsiella (5)	29	1359	348	6	1349	4	0	0	0	99.75	0.35	0
22S00273-1	Klebsiella (5)	29	1359	348	7	1350	2	0	0	0	99.74	0.31	0
18S04230-1	Klebsiella (5)	29	1359	348	7	1350	2	0	0	0	99.74	0.31	0
22S00280-1	Klebsiella (5)	29	1359	348	6	1349	4	0	0	0	99.74	0.35	0
22S00297-1	Klebsiella (5)	29	1359	348	8	1347	4	0	0	0	99.73	0.35	0
22S00308-1	Klebsiella (5)	29	1359	348	6	1345	8	0	0	0	99.73	0.54	0
22S00302-1	Klebsiella (5)	29	1359	348	6	1344	8	1	0	0	99.73	0.82	0
22S00300-1	Klebsiella (5)	29	1359	348	7	1345	7	0	0	0	99.72	0.5	0
22S00284-1	Klebsiella (5)	29	1359	348	8	1347	4	0	0	0	99.71	0.35	0
22S00299-1	Klebsiella (5)	29	1359	348	7	1343	9	0	0	0	99.68	0.79	0
22S00290-1	Klebsiella (5)	29	1359	348	7	1343	8	1	0	0	99.68	0.82	0
22S00289-1	Klebsiella (5)	29	1359	348	7	1343	9	0	0	0	99.68	0.79	0
22S00291-1	Klebsiella (5)	29	1359	348	8	1347	4	0	0	0	99.67	0.35	0
18S04225-1	Klebsiella (5)	29	1359	348	7	1347	5	0	0	0	99.61	0.4	0
22S00275-1	Klebsiella (5)	29	1359	348	8	1349	2	0	0	0	99.57	0.31	0
22S00295-1	Klebsiella (5)	29	1359	348	8	1342	8	1	0	0	99.55	0.82	0
22S00279-1	Klebsiella (5)	29	1359	348	6	1349	4	0	0	0	99.55	0.35	0
22S00294-1	Klebsiella (5)	29	1359	348	10	1344	5	0	0	0	99.49	0.45	0
22S00292-1	Klebsiella (5)	29	1359	348	10	1344	5	0	0	0	99.48	0.37	0
22S00293-1	Klebsiella (5)	29	1359	348	7	1348	4	0	0	0	99.46	0.35	0
18S04226-1	Klebsiella (5)	29	1359	348	8	1347	4	0	0	0	99.41	0.35	0
22S00282-1	Klebsiella (5)	29	1359	348	10	1344	5	0	0	0	99.39	0.64	0
18S04232-1	Klebsiella (5)	29	1359	348	9	1348	2	0	0	0	99.38	0.31	0
18S04227-1	Klebsiella (5)	29	1359	348	9	1343	7	0	0	0	99.38	0.45	0
22S00272-1	Klebsiella (5)	29	1359	348	14	1340	5	0	0	0	99.36	0.41	0
22S00278-1	Klebsiella (5)	29	1359	348	10	1345	4	0	0	0	99.33	0.35	0
18S04228-1	Klebsiella (5)	29	1359	348	77	1275	7	0	0	0	94.36	0.59	0

## Sheet: AssemblyQC
TableS2.B: Assembly statistics
NAME	Number of contigs	Total length	N50	GC Content (%)
18S04225-1	3	5677187	5248387	56.8
18S04226-1	2	5577586	5351815	57.3
18S04227-1	13	5817596	1480753	56.9
18S04228-1	3	5459497	5314568	57.2
18S04229-1	2	5579481	5353702	57.3
18S04230-1	4	5515484	2871547	57.2
18S04231-1	7	5909748	4101953	56.7
18S04232-1	2	5518930	5287560	57.2
22S00272-1	5	5500440	5198675	57.1
22S00273-1	2	5520738	5289383	57.2
22S00275-1	2	5520883	5289522	57.2
22S00276-1	11	5733737	5288198	56.8
22S00278-1	2	5626450	5400658	57.2
22S00279-1	2	5580792	5355005	57.3
22S00280-1	2	5579235	5353568	57.3
22S00281-1	3	5640525	5366252	57.2
22S00282-1	4	5458942	5286658	57.2
22S00283-1	4	6012318	5353662	56.5
22S00284-1	6	5762406	5365832	57
22S00285-1	2	5578515	5352720	57.3
22S00286-1	6	5726752	5365864	57.1
22S00287-1	2	5626538	5400746	57.2
22S00288-1	7	5746735	5365863	57
22S00289-1	4	6016901	5355012	56.5
22S00290-1	4	6012267	5353644	56.5
22S00291-1	3	5627335	5353619	57.2
22S00292-1	4	5686214	5357570	57
22S00293-1	2	5644505	5418717	57.2
22S00294-1	4	5485652	5270614	57.2
22S00295-1	4	6013563	5352999	56.5
22S00296-1	4	6013102	5354430	56.5
22S00297-1	6	5726668	5365762	57.1
22S00298-1	2	5580531	5354760	57.3
22S00299-1	4	6014997	5355015	56.5
22S00300-1	3	5884479	5365578	56.7
22S00301-1	2	5626450	5400658	57.2
22S00302-1	4	6014255	5353697	56.5
22S00303-1	2	5579534	5353732	57.3
22S00306-1	2	5579426	5353637	57.3
22S00308-1	3	5907030	5366960	56.7
22S00310-1	3	5906806	5366747	56.7

## Sheet: Kaptive
TableS2.C: Kaptive database v3.0.0b6 output
Assembly	Best match locus	Best match type	Match confidence	Problems	Identity	Coverage	Length discrepancy	Expected genes in locus	Expected genes in locus, details	Missing expected genes	Other genes in locus	Other genes in locus, details	Expected genes outside locus	Expected genes outside locus, details	Other genes outside locus	Other genes outside locus, details	Truncated genes, details	Extra genes, details
22S00282-1	KL15	K15	Typeable	!	0.9971	0.9998	1040 bp	16 / 16 (100.00%)	KL15_01_galF,100.00%,100.00%;KL15_02_cpsACP,100.00%,100.00%;KL15_03_wzi,100.00%,100.00%;KL15_04_wza,99.73%,100.00%;KL15_05_wzb,100.00%,100.00%;KL15_06_wzc,100.00%,100.00%;KL15_07_wcaJ,100.00%,100.00%;KL15_08_wceN,99.71%,100.00%;KL15_09_wceM,99.63%,100.00%;KL15_10_wcsR,98.50%,44.55%,truncated;KL15_11_wcaN,99.19%,83.56%,truncated;KL15_12_wzy,99.51%,100.00%;KL15_13_wckI,99.73%,100.00%;KL15_14_wzx,99…		0		0 / 16 (0.00%)		3	KL150_19_gmd,89.91%,97.90%;KL4_04_HG290,80.19%,88.25%;KL48_17_rmlB,80.08%,69.49%	KL15_10_wcsR,98.50%,44.55%,truncated;KL15_11_wcaN,99.19%,83.56%,truncated
18S04232-1	KL2	Capsule null	Typeable	-!	0.9563	0.909	-760 bp	13 / 18 (72.22%)	KL2_01_galF,99.33%,100.00%;KL2_02_cpsACP,99.04%,100.00%;KL2_03_wzi,98.61%,100.00%;KL2_04_wza,99.47%,99.74%;KL2_05_wzb,100.00%,100.00%;KL2_06_wzc,99.34%,21.47%,truncated;KL2_07,98.45%,36.03%,truncated;KL2_08,97.06%,55.23%,truncated;KL2_09,99.46%,51.80%,truncated;KL2_10,80.00%,11.42%,truncated;KL2_11_wzx,58.06%,19.59%,truncated;KL2_12,99.15%,60.62%,truncated;KL2_14_wcaJ,99.60%,53.76%,truncated;KL2_…	KL2_13	0		0 / 18 (0.00%)		6	KL40_03_wcpO,98.59%,68.97%;KL40_04,96.43%,8.96%;KL40_05_rfaG,99.74%,100.00%;KL150_19_gmd,99.10%,100.00%;KL4_04_HG290,80.19%,88.25%;KL48_17_rmlB,80.08%,69.49%	KL2_06_wzc,99.34%,21.47%,truncated;KL2_07,98.45%,36.03%,truncated;KL2_08,97.06%,55.23%,truncated;KL2_09,99.46%,51.80%,truncated;KL2_10,80.00%,11.42%,truncated;KL2_11_wzx,58.06%,19.59%,truncated;KL2_12,99.15%,60.62%,truncated;KL2_14_wcaJ,99.60%,53.76%,truncated
22S00294-1	KL121	Capsule null	Typeable	!	0.9982	0.9996	-11 bp	24 / 24 (100.00%)	KL121_01_galF,100.00%,100.00%;KL121_02_cpsACP,100.00%,100.00%;KL121_03_wzi,100.00%,100.00%;KL121_04_wza,99.47%,99.73%;KL121_05_wzb,100.00%,100.00%;KL121_06_wzc,99.86%,100.00%;KL121_07_wzx,100.00%,51.04%,truncated;KL121_08_wclT,100.00%,100.00%;KL121_09_wzy,100.00%,100.00%;KL121_10_wctC,100.00%,100.00%;KL121_11_wcqS,100.00%,100.00%;KL121_12_wcqT,100.00%,100.00%;KL121_13_wcqU,100.00%,100.00%;KL121_1…		0		0 / 24 (0.00%)		4	KL40_05_rfaG,98.42%,99.74%;KL150_19_gmd,99.10%,100.00%;KL4_04_HG290,80.19%,88.25%;KL48_17_rmlB,78.42%,78.53%	KL121_07_wzx,100.00%,51.04%,truncated;KL121_17_wcaI,96.97%,49.63%,truncated;KL121_20_wcsO,100.00%,15.34%,truncated
22S00295-1	KL2	Capsule null	Typeable	!	0.9852	0.9996	-7 bp	13 / 18 (72.22%)	KL2_01_galF,99.33%,100.00%;KL2_02_cpsACP,98.56%,100.00%;KL2_03_wzi,98.61%,100.00%;KL2_04_wza,99.47%,99.74%;KL2_05_wzb,100.00%,100.00%;KL2_06_wzc,100.00%,21.47%,truncated;KL2_07,99.40%,96.93%;KL2_08,100.00%,100.00%;KL2_09,99.74%,100.00%;KL2_10,82.50%,11.42%,truncated;KL2_11_wzx,99.38%,100.00%;KL2_12,99.48%,100.00%;KL2_13,99.10%,100.00%;KL2_14_wcaJ,99.78%,100.00%;KL2_15_gnd,98.93%,100.00%;KL2_16_ma…		0		0 / 18 (0.00%)		6	KL40_03_wcpO,79.31%,5.88%;KL40_04,99.25%,100.00%;KL40_05_rfaG,99.74%,100.00%;KL150_19_gmd,99.10%,100.00%;KL4_04_HG290,80.19%,88.25%;KL48_17_rmlB,78.78%,78.53%	KL2_06_wzc,100.00%,21.47%,truncated;KL2_10,82.50%,11.42%,truncated
22S00297-1	KL2	Capsule null	Typeable	!	0.9824	0.9998	-3 bp	13 / 18 (72.22%)	KL2_01_galF,99.33%,100.00%;KL2_02_cpsACP,98.56%,100.00%;KL2_03_wzi,98.61%,100.00%;KL2_04_wza,100.00%,100.00%;KL2_05_wzb,100.00%,100.00%;KL2_06_wzc,97.45%,21.75%,truncated;KL2_07,99.40%,96.93%;KL2_08,98.80%,70.24%,truncated;KL2_09,99.46%,51.80%,truncated;KL2_10,82.50%,11.42%,truncated;KL2_11_wzx,98.57%,14.64%,truncated;KL2_12,99.48%,100.00%;KL2_13,98.33%,28.38%,truncated;KL2_14_wcaJ,99.78%,100.00%…		0		0 / 18 (0.00%)		6	KL40_03_wcpO,98.38%,100.00%;KL40_04,99.25%,100.00%;KL40_05_rfaG,99.72%,96.05%;KL150_19_gmd,99.10%,100.00%;KL4_04_HG290,80.19%,88.25%;KL48_17_rmlB,78.78%,78.53%	KL2_06_wzc,97.45%,21.75%,truncated;KL2_08,98.80%,70.24%,truncated;KL2_09,99.46%,51.80%,truncated;KL2_10,82.50%,11.42%,truncated;KL2_11_wzx,98.57%,14.64%,truncated;KL2_13,98.33%,28.38%,truncated
22S00302-1	KL2	Capsule null	Typeable	!	0.9834	0.9995	-9 bp	13 / 18 (72.22%)	KL2_01_galF,99.33%,100.00%;KL2_02_cpsACP,98.56%,100.00%;KL2_03_wzi,98.61%,100.00%;KL2_04_wza,99.47%,99.74%;KL2_05_wzb,100.00%,100.00%;KL2_06_wzc,97.45%,21.75%,truncated;KL2_07,99.40%,93.30%,truncated;KL2_08,100.00%,100.00%;KL2_09,99.74%,100.00%;KL2_10,82.50%,11.42%,truncated;KL2_11_wzx,98.57%,14.64%,truncated;KL2_12,99.48%,100.00%;KL2_13,99.10%,100.00%;KL2_14_wcaJ,99.78%,100.00%;KL2_15_gnd,98.93%…		0		0 / 18 (0.00%)		6	KL40_03_wcpO,79.31%,5.88%;KL40_04,99.25%,100.00%;KL40_05_rfaG,99.74%,100.00%;KL150_19_gmd,99.10%,100.00%;KL4_04_HG290,80.19%,88.25%;KL48_17_rmlB,78.78%,78.53%	KL2_06_wzc,97.45%,21.75%,truncated;KL2_07,99.40%,93.30%,truncated;KL2_10,82.50%,11.42%,truncated;KL2_11_wzx,98.57%,14.64%,truncated
22S00275-1	KL2	Capsule null	Typeable	!	0.9832	0.9995	-8 bp	13 / 18 (72.22%)	KL2_01_galF,99.33%,100.00%;KL2_02_cpsACP,99.04%,100.00%;KL2_03_wzi,98.61%,100.00%;KL2_04_wza,99.47%,99.74%;KL2_05_wzb,100.00%,100.00%;KL2_06_wzc,99.34%,21.47%,truncated;KL2_07,99.40%,93.30%,truncated;KL2_08,100.00%,47.72%,truncated;KL2_09,99.48%,100.00%;KL2_10,80.00%,11.42%,truncated;KL2_11_wzx,98.57%,14.64%,truncated;KL2_12,99.48%,100.00%;KL2_13,99.10%,100.00%;KL2_14_wcaJ,99.78%,100.00%;KL2_15_g…		0		0 / 18 (0.00%)		6	KL40_03_wcpO,98.38%,100.00%;KL40_04,99.25%,100.00%;KL40_05_rfaG,99.74%,100.00%;KL150_19_gmd,99.10%,100.00%;KL4_04_HG290,80.19%,88.25%;KL48_17_rmlB,80.08%,69.49%	KL2_06_wzc,99.34%,21.47%,truncated;KL2_07,99.40%,93.30%,truncated;KL2_08,100.00%,47.72%,truncated;KL2_10,80.00%,11.42%,truncated;KL2_11_wzx,98.57%,14.64%,truncated
18S04227-1	KL2	Capsule null	Typeable	?2-!	0.8413	0.6337	n/a	12 / 18 (66.67%)	KL2_01_galF,99.33%,100.00%;KL2_02_cpsACP,98.56%,100.00%;KL2_03_wzi,98.41%,100.00%;KL2_04_wza,99.47%,99.74%;KL2_05_wzb,100.00%,100.00%;KL2_06_wzc,98.77%,34.21%,truncated;KL2_07,45.45%,4.75%,partial;KL2_13,26.09%,19.82%,partial;KL2_14_wcaJ,31.25%,4.95%,truncated;KL2_15_gnd,97.22%,12.82%,truncated;KL2_16_manC,99.15%,100.00%;KL2_17_manB,100.00%,41.01%,truncated;KL2_18_ugd,100.00%,100.00%	KL2_08;KL2_09;KL2_10;KL2_12;KL2_11_wzx	0		0 / 18 (0.00%)		6	KL40_03_wcpO,98.97%,19.68%;KL40_04,94.74%,26.12%;KL40_05_rfaG,96.44%,68.16%;KL150_19_gmd,99.10%,100.00%;KL4_04_HG290,80.19%,88.25%;KL48_17_rmlB,78.78%,78.53%	KL2_06_wzc,98.77%,34.21%,truncated;KL2_14_wcaJ,31.25%,4.95%,truncated;KL2_15_gnd,97.22%,12.82%,truncated;KL2_17_manB,100.00%,41.01%,truncated
22S00272-1	KL51	Capsule null	Typeable	!	0.983	0.9995	-5 bp	16 / 16 (100.00%)	KL51_01_galF,100.00%,100.00%;KL51_02_cpsACP,100.00%,100.00%;KL51_03_wzi,100.00%,100.00%;KL51_04_wza,100.00%,100.00%;KL51_05_wzb,100.00%,100.00%;KL51_06_wzc,100.00%,12.22%,truncated;KL51_07_wcaJ,100.00%,3.18%,truncated;KL51_08_wcpB,100.00%,7.73%,truncated;KL51_09_wzy,100.00%,9.12%,truncated;KL51_10_wcuF,100.00%,65.48%,truncated;KL51_11_wcpA,72.73%,7.69%,truncated;KL51_12_wzx,100.00%,47.14%,truncat…		0		0 / 16 (0.00%)		7	KL50_10,99.43%,100.00%;KL43_17_manC,99.79%,100.00%;KL30_19_manB,99.78%,98.29%;KL150_19_gmd,98.80%,100.00%;KL4_04_HG290,80.19%,88.25%;KL48_17_rmlB,78.42%,78.53%;KL50_09_wzx,80.00%,23.94%	KL51_06_wzc,100.00%,12.22%,truncated;KL51_07_wcaJ,100.00%,3.18%,truncated;KL51_08_wcpB,100.00%,7.73%,truncated;KL51_09_wzy,100.00%,9.12%,truncated;KL51_10_wcuF,100.00%,65.48%,truncated;KL51_11_wcpA,72.73%,7.69%,truncated;KL51_12_wzx,100.00%,47.14%,truncated;KL51_14_wcoZ,100.00%,44.03%,truncated;KL51_15_gnd,100.00%,93.59%,truncated
18S04228-1	KL39	Capsule null	Typeable	!	0.9919	0.9997	-5 bp	18 / 20 (90.00%)	KL39_01_galF,100.00%,100.00%;KL39_02_cpsACP,99.51%,100.48%;KL39_03_wzi,100.00%,33.12%,truncated;KL39_04_wza,99.21%,100.00%;KL39_05_wzb,100.00%,100.00%;KL39_06_wzc,100.00%,18.50%,truncated;KL39_07,98.97%,26.58%,truncated;KL39_08_wzy,100.00%,9.68%,truncated;KL39_09_mshA,99.10%,100.00%;KL39_10_epsH,100.00%,100.00%;KL39_11_epsJ,99.70%,100.00%;KL39_12_wzx,100.00%,97.08%;KL39_13,98.81%,99.71%;KL39_14,9…		0		2 / 20 (10.00%)	KL39_18_manC,99.79%,100.00%;KL39_19_manB,100.00%,83.77%,truncated	5	KL50_10,100.00%,15.31%;KL150_19_gmd,100.00%,19.16%;KL4_04_HG290,80.19%,88.25%;KL48_17_rmlB,83.02%,32.49%;KL50_09_wzx,80.00%,23.94%	KL39_03_wzi,100.00%,33.12%,truncated;KL39_06_wzc,100.00%,18.50%,truncated;KL39_07,98.97%,26.58%,truncated;KL39_08_wzy,100.00%,9.68%,truncated;KL39_14,90.53%,30.15%,truncated;KL39_16_wcaJ,99.67%,70.97%,truncated;KL39_17_gnd,98.72%,66.67%,truncated;KL39_19_manB,99.63%,87.28%,truncated;KL39_20_ugd,100.00%,72.94%,truncated;KL39_19_manB,100.00%,83.77%,truncated
18S04229-1	KL2	Capsule null	Typeable	!	0.9834	0.9996	-7 bp	13 / 18 (72.22%)	KL2_01_galF,99.33%,100.00%;KL2_02_cpsACP,98.56%,100.00%;KL2_03_wzi,98.61%,100.00%;KL2_04_wza,99.47%,99.74%;KL2_05_wzb,100.00%,100.00%;KL2_06_wzc,97.45%,21.75%,truncated;KL2_07,99.40%,96.93%;KL2_08,100.00%,47.72%,truncated;KL2_09,99.74%,100.00%;KL2_10,82.50%,11.42%,truncated;KL2_11_wzx,98.57%,15.26%,truncated;KL2_12,99.48%,100.00%;KL2_13,99.10%,100.00%;KL2_14_wcaJ,99.78%,100.00%;KL2_15_gnd,98.93%,…		0		0 / 18 (0.00%)		6	KL40_03_wcpO,98.38%,100.00%;KL40_04,99.25%,100.00%;KL40_05_rfaG,99.74%,100.00%;KL150_19_gmd,99.10%,100.00%;KL4_04_HG290,80.19%,88.25%;KL48_17_rmlB,78.78%,78.53%	KL2_06_wzc,97.45%,21.75%,truncated;KL2_08,100.00%,47.72%,truncated;KL2_10,82.50%,11.42%,truncated;KL2_11_wzx,98.57%,15.26%,truncated
22S00301-1	KL2	Capsule null	Typeable	!	0.9838	0.9997	-6 bp	13 / 18 (72.22%)	KL2_01_galF,99.33%,100.00%;KL2_02_cpsACP,98.56%,100.00%;KL2_03_wzi,98.61%,100.00%;KL2_04_wza,100.00%,100.00%;KL2_05_wzb,100.00%,100.00%;KL2_06_wzc,97.45%,21.75%,truncated;KL2_07,99.72%,100.00%;KL2_08,100.00%,100.00%;KL2_09,98.86%,23.45%,truncated;KL2_10,82.50%,11.42%,truncated;KL2_11_wzx,99.38%,100.00%;KL2_12,99.48%,100.00%;KL2_13,99.10%,100.00%;KL2_14_wcaJ,99.78%,100.00%;KL2_15_gnd,98.93%,100.00…		0		0 / 18 (0.00%)		6	KL40_03_wcpO,98.38%,100.00%;KL40_04,99.25%,100.00%;KL40_05_rfaG,99.74%,100.00%;KL150_19_gmd,99.10%,100.00%;KL4_04_HG290,80.19%,88.25%;KL48_17_rmlB,78.78%,78.53%	KL2_06_wzc,97.45%,21.75%,truncated;KL2_09,98.86%,23.45%,truncated;KL2_10,82.50%,11.42%,truncated
22S00291-1	KL2	Capsule null	Typeable	!	0.9925	0.9996	-7 bp	13 / 18 (72.22%)	KL2_01_galF,99.33%,100.00%;KL2_02_cpsACP,98.56%,100.00%;KL2_03_wzi,98.61%,100.00%;KL2_04_wza,99.47%,99.74%;KL2_05_wzb,100.00%,100.00%;KL2_06_wzc,97.45%,21.75%,truncated;KL2_07,99.40%,93.30%,truncated;KL2_08,100.00%,47.72%,truncated;KL2_09,99.74%,100.00%;KL2_10,99.00%,94.41%,truncated;KL2_11_wzx,98.57%,15.26%,truncated;KL2_12,99.48%,100.00%;KL2_13,99.10%,100.00%;KL2_14_wcaJ,99.78%,100.00%;KL2_15_g…		0		0 / 18 (0.00%)		6	KL40_03_wcpO,98.38%,100.00%;KL40_04,99.25%,100.00%;KL40_05_rfaG,99.74%,100.00%;KL150_19_gmd,99.10%,100.00%;KL4_04_HG290,80.19%,88.25%;KL48_17_rmlB,78.78%,78.53%	KL2_06_wzc,97.45%,21.75%,truncated;KL2_07,99.40%,93.30%,truncated;KL2_08,100.00%,47.72%,truncated;KL2_10,99.00%,94.41%,truncated;KL2_11_wzx,98.57%,15.26%,truncated
22S00306-1	KL2	Capsule null	Typeable	!	0.9824	0.9996	-8 bp	13 / 18 (72.22%)	KL2_01_galF,99.33%,100.00%;KL2_02_cpsACP,98.56%,100.00%;KL2_03_wzi,98.61%,100.00%;KL2_04_wza,99.47%,99.74%;KL2_05_wzb,100.00%,100.00%;KL2_06_wzc,97.45%,21.75%,truncated;KL2_07,98.45%,36.87%,truncated;KL2_08,99.19%,33.24%,truncated;KL2_09,99.74%,100.00%;KL2_10,82.50%,11.42%,truncated;KL2_11_wzx,98.57%,14.64%,truncated;KL2_12,99.48%,100.00%;KL2_13,99.10%,100.00%;KL2_14_wcaJ,99.78%,100.00%;KL2_15_gn…		0		0 / 18 (0.00%)		6	KL40_03_wcpO,98.38%,100.00%;KL40_04,99.25%,100.00%;KL40_05_rfaG,99.74%,100.00%;KL150_19_gmd,99.10%,100.00%;KL4_04_HG290,80.19%,88.25%;KL48_17_rmlB,78.78%,78.53%	KL2_06_wzc,97.45%,21.75%,truncated;KL2_07,98.45%,36.87%,truncated;KL2_08,99.19%,33.24%,truncated;KL2_10,82.50%,11.42%,truncated;KL2_11_wzx,98.57%,14.64%,truncated
22S00300-1	KL2	Capsule null	Typeable	!	0.9837	0.9997	-6 bp	13 / 18 (72.22%)	KL2_01_galF,99.33%,100.00%;KL2_02_cpsACP,98.56%,100.00%;KL2_03_wzi,98.61%,100.00%;KL2_04_wza,100.00%,100.00%;KL2_05_wzb,100.00%,100.00%;KL2_06_wzc,97.45%,21.75%,truncated;KL2_07,99.40%,96.93%;KL2_08,100.00%,100.00%;KL2_09,99.74%,100.00%;KL2_10,82.50%,11.42%,truncated;KL2_11_wzx,98.57%,14.64%,truncated;KL2_12,99.48%,100.00%;KL2_13,99.10%,100.00%;KL2_14_wcaJ,99.78%,100.00%;KL2_15_gnd,98.93%,100.00%…		0		0 / 18 (0.00%)		6	KL40_03_wcpO,98.38%,100.00%;KL40_04,99.25%,100.00%;KL40_05_rfaG,99.74%,100.00%;KL150_19_gmd,99.10%,100.00%;KL4_04_HG290,80.19%,88.25%;KL48_17_rmlB,78.78%,78.53%	KL2_06_wzc,97.45%,21.75%,truncated;KL2_10,82.50%,11.42%,truncated;KL2_11_wzx,98.57%,14.64%,truncated
22S00280-1	KL2	Capsule null	Typeable	!	0.9803	0.9997	-8 bp	13 / 18 (72.22%)	KL2_01_galF,99.33%,100.00%;KL2_02_cpsACP,98.56%,100.00%;KL2_03_wzi,92.53%,36.71%,truncated;KL2_04_wza,100.00%,100.00%;KL2_05_wzb,100.00%,100.00%;KL2_06_wzc,97.45%,21.75%,truncated;KL2_07,98.45%,36.87%,truncated;KL2_08,100.00%,100.00%;KL2_09,99.74%,100.00%;KL2_10,82.50%,11.42%,truncated;KL2_11_wzx,98.57%,14.64%,truncated;KL2_12,99.48%,100.00%;KL2_13,100.00%,18.92%,truncated;KL2_14_wcaJ,99.78%,100.…		0		0 / 18 (0.00%)		6	KL40_03_wcpO,79.31%,5.88%;KL40_04,99.25%,100.00%;KL40_05_rfaG,99.74%,100.00%;KL150_19_gmd,99.10%,100.00%;KL4_04_HG290,80.19%,88.25%;KL48_17_rmlB,78.78%,78.53%	KL2_03_wzi,92.53%,36.71%,truncated;KL2_06_wzc,97.45%,21.75%,truncated;KL2_07,98.45%,36.87%,truncated;KL2_10,82.50%,11.42%,truncated;KL2_11_wzx,98.57%,14.64%,truncated;KL2_13,100.00%,18.92%,truncated
22S00287-1	KL2	Capsule null	Typeable	!	0.948	1.0006	23 bp	13 / 18 (72.22%)	KL2_01_galF,99.33%,100.00%;KL2_02_cpsACP,98.56%,100.00%;KL2_03_wzi,98.61%,100.00%;KL2_04_wza,99.47%,99.74%;KL2_05_wzb,100.00%,100.00%;KL2_06_wzc,97.45%,21.75%,truncated;KL2_07,98.88%,99.72%;KL2_08,100.00%,15.28%,truncated;KL2_09,94.84%,40.21%,truncated;KL2_10,84.00%,36.36%,truncated;KL2_11_wzx,40.74%,5.98%,truncated;KL2_12,98.11%,18.48%,truncated;KL2_13,98.58%,100.45%;KL2_14_wcaJ,99.78%,100.00%;K…		0		0 / 18 (0.00%)		6	KL40_03_wcpO,98.38%,100.00%;KL40_04,99.25%,100.00%;KL40_05_rfaG,99.74%,100.00%;KL150_19_gmd,99.10%,100.00%;KL4_04_HG290,80.19%,88.25%;KL48_17_rmlB,78.78%,78.53%	KL2_06_wzc,97.45%,21.75%,truncated;KL2_08,100.00%,15.28%,truncated;KL2_09,94.84%,40.21%,truncated;KL2_10,84.00%,36.36%,truncated;KL2_11_wzx,40.74%,5.98%,truncated;KL2_12,98.11%,18.48%,truncated
22S00279-1	KL2	Capsule null	Typeable	!	0.9834	0.9996	-6 bp	13 / 18 (72.22%)	KL2_01_galF,99.33%,100.00%;KL2_02_cpsACP,98.56%,100.00%;KL2_03_wzi,98.61%,100.00%;KL2_04_wza,99.47%,99.74%;KL2_05_wzb,100.00%,100.00%;KL2_06_wzc,97.45%,21.75%,truncated;KL2_07,99.40%,93.30%,truncated;KL2_08,100.00%,100.00%;KL2_09,99.74%,100.00%;KL2_10,82.50%,11.42%,truncated;KL2_11_wzx,98.57%,14.64%,truncated;KL2_12,99.48%,100.00%;KL2_13,99.10%,100.00%;KL2_14_wcaJ,99.78%,100.00%;KL2_15_gnd,98.93%…		0		0 / 18 (0.00%)		6	KL40_03_wcpO,98.38%,100.00%;KL40_04,99.25%,100.00%;KL40_05_rfaG,99.74%,100.00%;KL150_19_gmd,99.10%,100.00%;KL4_04_HG290,80.19%,88.25%;KL48_17_rmlB,78.78%,78.53%	KL2_06_wzc,97.45%,21.75%,truncated;KL2_07,99.40%,93.30%,truncated;KL2_10,82.50%,11.42%,truncated;KL2_11_wzx,98.57%,14.64%,truncated
18S04231-1	KL2	Capsule null	Typeable	?2-!	0.9293	0.7153	n/a	12 / 18 (66.67%)	KL2_01_galF,99.33%,100.00%;KL2_02_cpsACP,98.56%,100.00%;KL2_03_wzi,92.53%,36.71%,truncated;KL2_04_wza,99.13%,61.90%,truncated;KL2_05_wzb,100.00%,100.00%;KL2_06_wzc,100.00%,12.47%,truncated;KL2_07,100.00%,6.42%,partial;KL2_12,99.56%,39.38%,partial;KL2_13,57.14%,5.41%,truncated;KL2_14_wcaJ,74.29%,8.39%,truncated;KL2_15_gnd,81.40%,15.17%,truncated;KL2_16_manC,99.36%,100.00%;KL2_17_manB,99.78%,100.00…	KL2_11_wzx;KL2_09;KL2_08;KL2_10	0		0 / 18 (0.00%)		7	KL40_03_wcpO,79.31%,5.88%;KL40_05_rfaG,100.00%,26.32%;KL40_04,97.37%,11.19%,partial;KL150_19_gmd,99.10%,100.00%;KL4_04_HG290,80.19%,88.25%;KL48_17_rmlB,78.78%,78.53%;KL40_04,100.00%,8.71%,partial	KL2_03_wzi,92.53%,36.71%,truncated;KL2_04_wza,99.13%,61.90%,truncated;KL2_06_wzc,100.00%,12.47%,truncated;KL2_13,57.14%,5.41%,truncated;KL2_14_wcaJ,74.29%,8.39%,truncated;KL2_15_gnd,81.40%,15.17%,truncated
22S00299-1	KL2	Capsule null	Typeable	!	0.985	0.9997	-7 bp	13 / 18 (72.22%)	KL2_01_galF,99.33%,100.00%;KL2_02_cpsACP,98.56%,100.00%;KL2_03_wzi,98.61%,100.00%;KL2_04_wza,100.00%,100.00%;KL2_05_wzb,100.00%,100.00%;KL2_06_wzc,100.00%,21.47%,truncated;KL2_07,99.44%,99.72%;KL2_08,100.00%,100.00%;KL2_09,99.46%,51.80%,truncated;KL2_10,82.50%,11.42%,truncated;KL2_11_wzx,98.57%,14.64%,truncated;KL2_12,99.48%,100.00%;KL2_13,99.10%,100.00%;KL2_14_wcaJ,99.78%,100.00%;KL2_15_gnd,98.9…		0		0 / 18 (0.00%)		6	KL40_03_wcpO,79.31%,5.88%;KL40_04,99.25%,100.00%;KL40_05_rfaG,99.74%,100.00%;KL150_19_gmd,99.10%,100.00%;KL4_04_HG290,80.19%,88.25%;KL48_17_rmlB,78.78%,78.53%	KL2_06_wzc,100.00%,21.47%,truncated;KL2_09,99.46%,51.80%,truncated;KL2_10,82.50%,11.42%,truncated;KL2_11_wzx,98.57%,14.64%,truncated
22S00273-1	KL2	Capsule null	Typeable	!	0.9832	0.9994	-9 bp	13 / 18 (72.22%)	KL2_01_galF,99.33%,100.00%;KL2_02_cpsACP,99.04%,100.00%;KL2_03_wzi,98.61%,100.00%;KL2_04_wza,99.47%,99.74%;KL2_05_wzb,100.00%,100.00%;KL2_06_wzc,99.34%,21.47%,truncated;KL2_07,99.40%,93.30%,truncated;KL2_08,100.00%,100.00%;KL2_09,99.48%,100.00%;KL2_10,80.00%,11.42%,truncated;KL2_11_wzx,98.57%,15.26%,truncated;KL2_12,99.48%,99.83%;KL2_13,99.10%,100.00%;KL2_14_wcaJ,99.78%,100.00%;KL2_15_gnd,98.93%,…		0		0 / 18 (0.00%)		6	KL40_03_wcpO,98.38%,100.00%;KL40_04,99.25%,100.00%;KL40_05_rfaG,99.74%,100.00%;KL150_19_gmd,99.10%,100.00%;KL4_04_HG290,80.19%,88.25%;KL48_17_rmlB,80.08%,69.49%	KL2_06_wzc,99.34%,21.47%,truncated;KL2_07,99.40%,93.30%,truncated;KL2_10,80.00%,11.42%,truncated;KL2_11_wzx,98.57%,15.26%,truncated
22S00278-1	KL2	Capsule null	Typeable	!	0.9891	0.9995	-8 bp	13 / 18 (72.22%)	KL2_01_galF,99.33%,100.00%;KL2_02_cpsACP,98.56%,100.00%;KL2_03_wzi,98.61%,100.00%;KL2_04_wza,99.47%,99.74%;KL2_05_wzb,100.00%,100.00%;KL2_06_wzc,97.45%,21.75%,truncated;KL2_07,99.40%,93.30%,truncated;KL2_08,92.80%,37.27%,truncated;KL2_09,100.00%,31.96%,truncated;KL2_10,99.75%,93.94%,truncated;KL2_11_wzx,98.57%,14.64%,truncated;KL2_12,99.48%,99.83%;KL2_13,99.10%,100.00%;KL2_14_wcaJ,99.78%,100.00%;…		0		0 / 18 (0.00%)		6	KL40_03_wcpO,98.38%,100.00%;KL40_04,99.25%,100.00%;KL40_05_rfaG,99.74%,100.00%;KL150_19_gmd,99.10%,100.00%;KL4_04_HG290,80.19%,88.25%;KL48_17_rmlB,78.78%,78.53%	KL2_06_wzc,97.45%,21.75%,truncated;KL2_07,99.40%,93.30%,truncated;KL2_08,92.80%,37.27%,truncated;KL2_09,100.00%,31.96%,truncated;KL2_10,99.75%,93.94%,truncated;KL2_11_wzx,98.57%,14.64%,truncated
22S00276-1	KL2	Capsule null	Typeable	!	0.9832	0.9995	-8 bp	13 / 18 (72.22%)	KL2_01_galF,99.33%,100.00%;KL2_02_cpsACP,99.04%,100.00%;KL2_03_wzi,98.61%,100.00%;KL2_04_wza,99.47%,99.74%;KL2_05_wzb,100.00%,100.00%;KL2_06_wzc,99.34%,21.47%,truncated;KL2_07,99.40%,93.30%,truncated;KL2_08,100.00%,100.00%;KL2_09,99.48%,100.00%;KL2_10,80.00%,11.42%,truncated;KL2_11_wzx,98.57%,14.64%,truncated;KL2_12,99.48%,99.83%;KL2_13,99.10%,100.00%;KL2_14_wcaJ,99.78%,100.00%;KL2_15_gnd,98.93%,…		0		0 / 18 (0.00%)		6	KL40_03_wcpO,98.38%,100.00%;KL40_04,99.25%,100.00%;KL40_05_rfaG,99.74%,100.00%;KL150_19_gmd,99.10%,100.00%;KL4_04_HG290,80.19%,88.25%;KL48_17_rmlB,80.08%,69.49%	KL2_06_wzc,99.34%,21.47%,truncated;KL2_07,99.40%,93.30%,truncated;KL2_10,80.00%,11.42%,truncated;KL2_11_wzx,98.57%,14.64%,truncated
22S00284-1	KL2	Capsule null	Typeable	!	0.9837	0.9998	-4 bp	13 / 18 (72.22%)	KL2_01_galF,99.33%,100.00%;KL2_02_cpsACP,98.56%,100.00%;KL2_03_wzi,98.61%,100.00%;KL2_04_wza,100.00%,100.00%;KL2_05_wzb,100.00%,100.00%;KL2_06_wzc,97.45%,21.75%,truncated;KL2_07,99.40%,96.93%;KL2_08,100.00%,100.00%;KL2_09,99.74%,100.00%;KL2_10,82.50%,11.42%,truncated;KL2_11_wzx,98.57%,14.64%,truncated;KL2_12,99.48%,100.00%;KL2_13,99.10%,100.00%;KL2_14_wcaJ,99.78%,100.00%;KL2_15_gnd,98.93%,100.00%…		0		0 / 18 (0.00%)		6	KL40_03_wcpO,98.38%,100.00%;KL40_04,99.25%,100.00%;KL40_05_rfaG,99.74%,100.00%;KL150_19_gmd,99.10%,100.00%;KL4_04_HG290,80.19%,88.25%;KL48_17_rmlB,78.78%,78.53%	KL2_06_wzc,97.45%,21.75%,truncated;KL2_10,82.50%,11.42%,truncated;KL2_11_wzx,98.57%,14.64%,truncated
22S00286-1	KL2	Capsule null	Typeable	!	0.982	0.9996	-4 bp	13 / 18 (72.22%)	KL2_01_galF,99.33%,100.00%;KL2_02_cpsACP,98.56%,100.00%;KL2_03_wzi,98.61%,100.00%;KL2_04_wza,99.47%,99.74%;KL2_05_wzb,100.00%,100.00%;KL2_06_wzc,97.45%,21.75%,truncated;KL2_07,99.40%,96.93%;KL2_08,97.06%,55.23%,truncated;KL2_09,99.65%,76.29%,truncated;KL2_10,82.50%,11.42%,truncated;KL2_11_wzx,99.19%,54.23%,truncated;KL2_12,99.35%,81.17%,truncated;KL2_13,99.10%,100.00%;KL2_14_wcaJ,99.78%,100.00%;K…		0		0 / 18 (0.00%)		6	KL40_03_wcpO,79.31%,5.88%;KL40_04,99.25%,100.00%;KL40_05_rfaG,99.74%,100.00%;KL150_19_gmd,99.10%,100.00%;KL4_04_HG290,80.19%,88.25%;KL48_17_rmlB,78.78%,78.53%	KL2_06_wzc,97.45%,21.75%,truncated;KL2_08,97.06%,55.23%,truncated;KL2_09,99.65%,76.29%,truncated;KL2_10,82.50%,11.42%,truncated;KL2_11_wzx,99.19%,54.23%,truncated;KL2_12,99.35%,81.17%,truncated
22S00308-1	KL2	Capsule null	Typeable	!	0.9834	0.9996	-6 bp	13 / 18 (72.22%)	KL2_01_galF,99.33%,100.00%;KL2_02_cpsACP,98.56%,100.00%;KL2_03_wzi,98.61%,100.00%;KL2_04_wza,99.47%,99.74%;KL2_05_wzb,100.00%,100.00%;KL2_06_wzc,97.45%,21.75%,truncated;KL2_07,99.40%,96.93%;KL2_08,100.00%,47.72%,truncated;KL2_09,99.74%,100.00%;KL2_10,82.50%,11.42%,truncated;KL2_11_wzx,98.57%,14.64%,truncated;KL2_12,99.24%,68.57%,truncated;KL2_13,99.10%,100.00%;KL2_14_wcaJ,100.00%,20.00%,truncated…		0		0 / 18 (0.00%)		6	KL40_03_wcpO,98.38%,100.00%;KL40_04,99.25%,100.00%;KL40_05_rfaG,99.74%,100.00%;KL150_19_gmd,99.10%,100.00%;KL4_04_HG290,80.19%,88.25%;KL48_17_rmlB,78.78%,78.53%	KL2_06_wzc,97.45%,21.75%,truncated;KL2_08,100.00%,47.72%,truncated;KL2_10,82.50%,11.42%,truncated;KL2_11_wzx,98.57%,14.64%,truncated;KL2_12,99.24%,68.57%,truncated;KL2_14_wcaJ,100.00%,20.00%,truncated
22S00310-1	KL2	Capsule null	Typeable	!	0.983	1.0004	13 bp	13 / 18 (72.22%)	KL2_01_galF,99.33%,100.00%;KL2_02_cpsACP,98.56%,100.00%;KL2_03_wzi,98.61%,100.00%;KL2_04_wza,99.47%,99.74%;KL2_05_wzb,100.00%,100.00%;KL2_06_wzc,97.45%,21.75%,truncated;KL2_07,97.67%,36.87%,truncated;KL2_08,100.00%,47.72%,truncated;KL2_09,100.00%,6.44%,truncated;KL2_10,82.86%,8.62%,truncated;KL2_11_wzx,99.07%,45.15%,truncated;KL2_12,99.48%,100.00%;KL2_13,99.10%,100.00%;KL2_14_wcaJ,99.78%,100.00%;…		0		0 / 18 (0.00%)		6	KL40_03_wcpO,98.38%,100.00%;KL40_04,99.25%,100.00%;KL40_05_rfaG,99.74%,100.00%;KL150_19_gmd,99.10%,100.00%;KL4_04_HG290,80.19%,88.25%;KL48_17_rmlB,78.78%,78.53%	KL2_06_wzc,97.45%,21.75%,truncated;KL2_07,97.67%,36.87%,truncated;KL2_08,100.00%,47.72%,truncated;KL2_09,100.00%,6.44%,truncated;KL2_10,82.86%,8.62%,truncated;KL2_11_wzx,99.07%,45.15%,truncated
22S00289-1	KL2	Capsule null	Typeable	!	0.9828	0.9995	-8 bp	13 / 18 (72.22%)	KL2_01_galF,99.33%,100.00%;KL2_02_cpsACP,98.56%,100.00%;KL2_03_wzi,98.61%,100.00%;KL2_04_wza,99.47%,99.74%;KL2_05_wzb,100.00%,100.00%;KL2_06_wzc,97.45%,21.75%,truncated;KL2_07,98.45%,36.87%,truncated;KL2_08,100.00%,100.00%;KL2_09,99.74%,100.00%;KL2_10,82.50%,11.42%,truncated;KL2_11_wzx,98.57%,14.64%,truncated;KL2_12,99.48%,99.83%;KL2_13,99.10%,100.00%;KL2_14_wcaJ,99.78%,100.00%;KL2_15_gnd,98.93%,…		0		0 / 18 (0.00%)		6	KL40_03_wcpO,98.38%,100.00%;KL40_04,99.25%,100.00%;KL40_05_rfaG,99.74%,100.00%;KL150_19_gmd,99.10%,100.00%;KL4_04_HG290,80.19%,88.25%;KL48_17_rmlB,78.78%,78.53%	KL2_06_wzc,97.45%,21.75%,truncated;KL2_07,98.45%,36.87%,truncated;KL2_10,82.50%,11.42%,truncated;KL2_11_wzx,98.57%,14.64%,truncated
22S00303-1	KL2	Capsule null	Typeable	!	0.9933	0.9999	-3 bp	13 / 18 (72.22%)	KL2_01_galF,99.33%,100.00%;KL2_02_cpsACP,98.56%,100.00%;KL2_03_wzi,98.61%,100.00%;KL2_04_wza,100.00%,100.00%;KL2_05_wzb,100.00%,100.00%;KL2_06_wzc,97.45%,21.75%,truncated;KL2_07,99.40%,96.93%;KL2_08,100.00%,47.72%,truncated;KL2_09,99.65%,76.29%,truncated;KL2_10,100.00%,100.00%;KL2_11_wzx,98.57%,14.64%,truncated;KL2_12,99.48%,100.00%;KL2_13,99.10%,100.00%;KL2_14_wcaJ,99.78%,100.00%;KL2_15_gnd,98.9…		0		0 / 18 (0.00%)		6	KL40_03_wcpO,98.38%,100.00%;KL40_04,99.25%,100.00%;KL40_05_rfaG,99.74%,100.00%;KL150_19_gmd,99.10%,100.00%;KL4_04_HG290,80.19%,88.25%;KL48_17_rmlB,78.78%,78.53%	KL2_06_wzc,97.45%,21.75%,truncated;KL2_08,100.00%,47.72%,truncated;KL2_09,99.65%,76.29%,truncated;KL2_11_wzx,98.57%,14.64%,truncated
22S00292-1	KL39	Capsule null	Typeable	!	0.9967	0.9995	-10 bp	18 / 20 (90.00%)	KL39_01_galF,100.00%,100.00%;KL39_02_cpsACP,99.52%,100.00%;KL39_03_wzi,100.00%,33.12%,truncated;KL39_04_wza,100.00%,100.00%;KL39_05_wzb,100.00%,100.00%;KL39_06_wzc,100.00%,18.50%,truncated;KL39_07,98.97%,27.95%,truncated;KL39_08_wzy,100.00%,9.68%,truncated;KL39_09_mshA,99.00%,31.14%,truncated;KL39_10_epsH,100.00%,43.86%,truncated;KL39_11_epsJ,98.48%,21.62%,truncated;KL39_12_wzx,100.00%,97.08%;KL3…		0		0 / 20 (0.00%)		4	KL40_05_rfaG,98.42%,99.74%;KL150_19_gmd,100.00%,100.00%;KL4_04_HG290,80.19%,88.25%;KL137_20_rmlB,80.83%,65.22%	KL39_03_wzi,100.00%,33.12%,truncated;KL39_06_wzc,100.00%,18.50%,truncated;KL39_07,98.97%,27.95%,truncated;KL39_08_wzy,100.00%,9.68%,truncated;KL39_09_mshA,99.00%,31.14%,truncated;KL39_10_epsH,100.00%,43.86%,truncated;KL39_11_epsJ,98.48%,21.62%,truncated;KL39_16_wcaJ,99.67%,70.97%,truncated
22S00298-1	KL2	Capsule null	Typeable	!	0.9834	0.9996	-5 bp	13 / 18 (72.22%)	KL2_01_galF,99.33%,100.00%;KL2_02_cpsACP,98.56%,100.00%;KL2_03_wzi,98.61%,100.00%;KL2_04_wza,99.47%,99.74%;KL2_05_wzb,100.00%,100.00%;KL2_06_wzc,97.45%,21.75%,truncated;KL2_07,99.40%,93.30%,truncated;KL2_08,100.00%,100.00%;KL2_09,99.74%,100.00%;KL2_10,82.50%,11.42%,truncated;KL2_11_wzx,98.57%,14.64%,truncated;KL2_12,99.48%,100.00%;KL2_13,99.10%,100.00%;KL2_14_wcaJ,99.78%,100.00%;KL2_15_gnd,98.93%…		0		0 / 18 (0.00%)		6	KL40_03_wcpO,98.38%,100.00%;KL40_04,99.25%,100.00%;KL40_05_rfaG,99.74%,100.00%;KL150_19_gmd,99.10%,100.00%;KL4_04_HG290,80.19%,88.25%;KL48_17_rmlB,78.78%,78.53%	KL2_06_wzc,97.45%,21.75%,truncated;KL2_07,99.40%,93.30%,truncated;KL2_10,82.50%,11.42%,truncated;KL2_11_wzx,98.57%,14.64%,truncated
18S04226-1	KL2	Capsule null	Typeable	?2-!	0.9917	0.8729	n/a	13 / 18 (72.22%)	KL2_01_galF,99.33%,100.00%;KL2_02_cpsACP,98.56%,100.00%;KL2_03_wzi,98.61%,100.00%;KL2_04_wza,100.00%,100.00%;KL2_05_wzb,100.00%,100.00%;KL2_06_wzc,100.00%,21.47%,truncated;KL2_07,98.45%,36.87%,truncated;KL2_08,97.06%,55.23%,truncated;KL2_09,100.00%,23.20%,partial;KL2_11_wzx,97.98%,20.62%,partial;KL2_12,98.96%,99.83%;KL2_13,99.10%,100.00%;KL2_14_wcaJ,99.78%,100.00%;KL2_15_gnd,98.93%,100.00%;KL2_16…	KL2_10	0		0 / 18 (0.00%)		6	KL40_03_wcpO,98.38%,100.00%;KL40_04,99.25%,100.00%;KL40_05_rfaG,99.74%,100.00%;KL150_19_gmd,99.10%,100.00%;KL4_04_HG290,80.19%,88.25%;KL48_17_rmlB,78.78%,78.53%	KL2_06_wzc,100.00%,21.47%,truncated;KL2_07,98.45%,36.87%,truncated;KL2_08,97.06%,55.23%,truncated
22S00281-1	KL2	Capsule null	Typeable	!	0.9934	0.9997	-6 bp	13 / 18 (72.22%)	KL2_01_galF,99.33%,100.00%;KL2_02_cpsACP,98.56%,100.00%;KL2_03_wzi,98.61%,100.00%;KL2_04_wza,100.00%,100.00%;KL2_05_wzb,100.00%,100.00%;KL2_06_wzc,97.45%,21.75%,truncated;KL2_07,99.40%,93.30%,truncated;KL2_08,100.00%,47.72%,truncated;KL2_09,99.74%,100.00%;KL2_10,100.00%,100.00%;KL2_11_wzx,98.57%,15.26%,truncated;KL2_12,99.48%,100.00%;KL2_13,99.10%,100.00%;KL2_14_wcaJ,99.78%,100.00%;KL2_15_gnd,98.…		0		0 / 18 (0.00%)		6	KL40_03_wcpO,98.38%,100.00%;KL40_04,99.25%,100.00%;KL40_05_rfaG,99.74%,100.00%;KL150_19_gmd,99.10%,100.00%;KL4_04_HG290,80.19%,88.25%;KL48_17_rmlB,78.78%,78.53%	KL2_06_wzc,97.45%,21.75%,truncated;KL2_07,99.40%,93.30%,truncated;KL2_08,100.00%,47.72%,truncated;KL2_11_wzx,98.57%,15.26%,truncated
22S00285-1	KL2	Capsule null	Typeable	!	0.9801	0.9994	-13 bp	13 / 18 (72.22%)	KL2_01_galF,99.33%,100.00%;KL2_02_cpsACP,98.56%,100.00%;KL2_03_wzi,92.53%,36.71%,truncated;KL2_04_wza,100.00%,100.00%;KL2_05_wzb,100.00%,100.00%;KL2_06_wzc,97.45%,21.75%,truncated;KL2_07,99.40%,93.30%,truncated;KL2_08,100.00%,37.27%,truncated;KL2_09,99.44%,46.39%,truncated;KL2_10,82.50%,11.42%,truncated;KL2_11_wzx,98.57%,14.64%,truncated;KL2_12,99.48%,99.83%;KL2_13,99.01%,92.34%,truncated;KL2_14_…		0		0 / 18 (0.00%)		6	KL40_03_wcpO,98.38%,100.00%;KL40_04,99.25%,100.00%;KL40_05_rfaG,99.74%,100.00%;KL150_19_gmd,99.10%,100.00%;KL4_04_HG290,80.19%,88.25%;KL48_17_rmlB,78.78%,78.53%	KL2_03_wzi,92.53%,36.71%,truncated;KL2_06_wzc,97.45%,21.75%,truncated;KL2_07,99.40%,93.30%,truncated;KL2_08,100.00%,37.27%,truncated;KL2_09,99.44%,46.39%,truncated;KL2_10,82.50%,11.42%,truncated;KL2_11_wzx,98.57%,14.64%,truncated;KL2_13,99.01%,92.34%,truncated
22S00296-1	KL2	Capsule null	Typeable	!	0.9812	0.9998	-3 bp	13 / 18 (72.22%)	KL2_01_galF,99.33%,100.00%;KL2_02_cpsACP,98.56%,100.00%;KL2_03_wzi,98.61%,100.00%;KL2_04_wza,100.00%,100.00%;KL2_05_wzb,100.00%,100.00%;KL2_06_wzc,97.45%,21.75%,truncated;KL2_07,98.45%,36.87%,truncated;KL2_08,100.00%,68.63%,truncated;KL2_09,99.00%,51.80%,truncated;KL2_10,100.00%,99.30%;KL2_11_wzx,98.57%,15.26%,truncated;KL2_12,79.25%,9.67%,truncated;KL2_13,98.84%,79.73%,truncated;KL2_14_wcaJ,100.…		0		0 / 18 (0.00%)		6	KL40_03_wcpO,98.38%,100.00%;KL40_04,99.25%,100.00%;KL40_05_rfaG,99.74%,100.00%;KL150_19_gmd,99.10%,100.00%;KL4_04_HG290,80.19%,88.25%;KL48_17_rmlB,78.78%,78.53%	KL2_06_wzc,97.45%,21.75%,truncated;KL2_07,98.45%,36.87%,truncated;KL2_08,100.00%,68.63%,truncated;KL2_09,99.00%,51.80%,truncated;KL2_11_wzx,98.57%,15.26%,truncated;KL2_12,79.25%,9.67%,truncated;KL2_13,98.84%,79.73%,truncated;KL2_14_wcaJ,100.00%,20.00%,truncated
18S04230-1	KL2	Capsule null	Typeable	?2-!	0.9878	0.7602	n/a	13 / 18 (72.22%)	KL2_01_galF,99.33%,100.00%;KL2_02_cpsACP,99.04%,100.00%;KL2_03_wzi,98.61%,100.00%;KL2_04_wza,99.47%,99.74%;KL2_05_wzb,99.31%,100.69%;KL2_06_wzc,100.00%,8.03%,truncated;KL2_07,93.75%,5.31%,partial;KL2_11_wzx,97.96%,10.31%,partial;KL2_12,97.23%,81.35%,truncated;KL2_13,99.10%,100.00%;KL2_14_wcaJ,99.78%,100.00%;KL2_15_gnd,98.93%,100.00%;KL2_16_manC,99.36%,100.00%;KL2_17_manB,99.78%,100.00%;KL2_18_ugd…	KL2_10;KL2_08;KL2_09	0		0 / 18 (0.00%)		6	KL40_03_wcpO,99.05%,22.72%;KL40_04,99.25%,100.00%;KL40_05_rfaG,99.74%,100.00%;KL150_19_gmd,99.10%,100.00%;KL4_04_HG290,80.19%,88.25%;KL48_17_rmlB,80.08%,69.49%	KL2_06_wzc,100.00%,8.03%,truncated;KL2_12,97.23%,81.35%,truncated
22S00293-1	KL2	Capsule null	Typeable	!	0.9834	0.9995	-8 bp	13 / 18 (72.22%)	KL2_01_galF,99.33%,100.00%;KL2_02_cpsACP,98.56%,100.00%;KL2_03_wzi,98.61%,100.00%;KL2_04_wza,99.47%,99.74%;KL2_05_wzb,100.00%,100.00%;KL2_06_wzc,97.45%,21.75%,truncated;KL2_07,99.40%,93.30%,truncated;KL2_08,100.00%,100.00%;KL2_09,99.74%,100.00%;KL2_10,82.50%,11.42%,truncated;KL2_11_wzx,98.57%,15.26%,truncated;KL2_12,99.48%,99.83%;KL2_13,99.10%,100.00%;KL2_14_wcaJ,99.78%,100.00%;KL2_15_gnd,98.93%,…		0		0 / 18 (0.00%)		6	KL40_03_wcpO,79.31%,5.88%;KL40_04,99.25%,100.00%;KL40_05_rfaG,99.74%,100.00%;KL150_19_gmd,99.10%,100.00%;KL4_04_HG290,80.19%,88.25%;KL48_17_rmlB,78.78%,78.53%	KL2_06_wzc,97.45%,21.75%,truncated;KL2_07,99.40%,93.30%,truncated;KL2_10,82.50%,11.42%,truncated;KL2_11_wzx,98.57%,15.26%,truncated
18S04225-1	KL2	Capsule null	Typeable	?2!	0.9792	0.978	n/a	13 / 18 (72.22%)	KL2_01_galF,99.33%,100.00%;KL2_02_cpsACP,99.04%,100.00%;KL2_03_wzi,98.61%,100.00%;KL2_04_wza,100.00%,100.00%;KL2_05_wzb,100.00%,100.00%;KL2_06_wzc,99.34%,21.47%,truncated;KL2_07,97.67%,35.75%,partial;KL2_07,100.00%,19.83%,partial;KL2_08,93.62%,27.35%,truncated;KL2_09,99.42%,44.33%,truncated;KL2_10,80.00%,11.42%,truncated;KL2_11_wzx,96.67%,18.56%,truncated;KL2_12,99.82%,99.65%;KL2_13,99.10%,100.00…		0		0 / 18 (0.00%)		6	KL40_03_wcpO,98.38%,100.00%;KL40_04,100.00%,12.69%;KL40_05_rfaG,99.74%,100.00%;KL150_19_gmd,99.10%,100.00%;KL4_04_HG290,80.19%,88.25%;KL48_17_rmlB,80.08%,69.49%	KL2_06_wzc,99.34%,21.47%,truncated;KL2_08,93.62%,27.35%,truncated;KL2_09,99.42%,44.33%,truncated;KL2_10,80.00%,11.42%,truncated;KL2_11_wzx,96.67%,18.56%,truncated
22S00288-1	KL2	Capsule null	Typeable	!	0.9831	0.9997	-6 bp	13 / 18 (72.22%)	KL2_01_galF,99.33%,100.00%;KL2_02_cpsACP,98.56%,100.00%;KL2_03_wzi,98.61%,100.00%;KL2_04_wza,100.00%,100.00%;KL2_05_wzb,100.00%,100.00%;KL2_06_wzc,97.45%,21.75%,truncated;KL2_07,98.45%,36.87%,truncated;KL2_08,100.00%,47.72%,truncated;KL2_09,99.74%,100.00%;KL2_10,82.50%,11.42%,truncated;KL2_11_wzx,98.57%,14.64%,truncated;KL2_12,99.48%,100.00%;KL2_13,99.10%,100.00%;KL2_14_wcaJ,99.78%,100.00%;KL2_15…		0		0 / 18 (0.00%)		6	KL40_03_wcpO,98.38%,100.00%;KL40_04,99.25%,100.00%;KL40_05_rfaG,99.74%,100.00%;KL150_19_gmd,99.10%,100.00%;KL4_04_HG290,80.19%,88.25%;KL48_17_rmlB,78.78%,78.53%	KL2_06_wzc,97.45%,21.75%,truncated;KL2_07,98.45%,36.87%,truncated;KL2_08,100.00%,47.72%,truncated;KL2_10,82.50%,11.42%,truncated;KL2_11_wzx,98.57%,14.64%,truncated
22S00283-1	KL2	Capsule null	Typeable	!	0.9836	0.9997	-4 bp	13 / 18 (72.22%)	KL2_01_galF,99.33%,100.00%;KL2_02_cpsACP,98.56%,100.00%;KL2_03_wzi,98.61%,100.00%;KL2_04_wza,99.47%,99.74%;KL2_05_wzb,100.00%,100.00%;KL2_06_wzc,97.45%,21.75%,truncated;KL2_07,99.72%,100.00%;KL2_08,100.00%,91.69%,truncated;KL2_09,99.74%,100.00%;KL2_10,82.50%,11.42%,truncated;KL2_11_wzx,98.57%,15.26%,truncated;KL2_12,99.48%,100.00%;KL2_13,99.10%,100.00%;KL2_14_wcaJ,99.78%,100.00%;KL2_15_gnd,98.93%…		0		0 / 18 (0.00%)		6	KL40_03_wcpO,79.31%,5.88%;KL40_04,99.25%,100.00%;KL40_05_rfaG,99.74%,100.00%;KL150_19_gmd,99.10%,100.00%;KL4_04_HG290,80.19%,88.25%;KL48_17_rmlB,78.78%,78.53%	KL2_06_wzc,97.45%,21.75%,truncated;KL2_08,100.00%,91.69%,truncated;KL2_10,82.50%,11.42%,truncated;KL2_11_wzx,98.57%,15.26%,truncated
22S00290-1	KL2	Capsule null	Typeable	!	0.9931	0.9997	-5 bp	13 / 18 (72.22%)	KL2_01_galF,99.33%,100.00%;KL2_02_cpsACP,98.56%,100.00%;KL2_03_wzi,98.61%,100.00%;KL2_04_wza,99.47%,99.74%;KL2_05_wzb,100.00%,100.00%;KL2_06_wzc,97.45%,21.75%,truncated;KL2_07,99.40%,96.93%;KL2_08,100.00%,47.72%,truncated;KL2_09,99.74%,100.00%;KL2_10,100.00%,100.00%;KL2_11_wzx,98.57%,14.64%,truncated;KL2_12,99.48%,100.00%;KL2_13,99.10%,100.00%;KL2_14_wcaJ,99.78%,100.00%;KL2_15_gnd,98.93%,100.00%;…		0		0 / 18 (0.00%)		6	KL40_03_wcpO,98.38%,100.00%;KL40_04,99.25%,100.00%;KL40_05_rfaG,99.74%,100.00%;KL150_19_gmd,99.10%,100.00%;KL4_04_HG290,80.19%,88.25%;KL48_17_rmlB,78.78%,78.53%	KL2_06_wzc,97.45%,21.75%,truncated;KL2_08,100.00%,47.72%,truncated;KL2_11_wzx,98.57%,14.64%,truncated
